# Supplementary material for: Proteomic Profiling of Extracellular Vesicles Derived from Cerebrospinal Fluid of Alzheimer’s Disease Patients: A Pilot Study
Source: Cells. 2020 Aug 25;9(9):1959. doi: 10.3390/cells9091959 (PMC7565882; doi:10.3390/cells9091959)
Supplement: Supplementary file 1 [file cells-09-01959-s001.zip]

Archive with 3 entries (2 files):
- cells-863911-supplementary-publication/
- cells-863911-supplementary-publication/Supplementary Figure_R3.pdf
- cells-863911-supplementary-publication/Supplementary Table_1-6_R1.xlsx
