# Supplementary material for: Proteomic Profiling of Extracellular Vesicles Derived from Cerebrospinal Fluid of Alzheimer’s Disease Patients: A Pilot Study
Source: Cells. 2020 Aug 25;9(9):1959. doi: 10.3390/cells9091959 (PMC7565882; doi:10.3390/cells9091959)
Supplement: Supplementary file 1 [file cells-09-01959-s001.zip › cells-863911-supplementary-publication/Supplementary Table_1-6_R1.xlsx]

## Sheet: Supplementary Table S1
Supplementary Table S1. Patient Demographic Information
	gendera	expired_age	PMI	last_mmse_test_score	motor_updrs_score_off	motor_updrs_score_months_prior_to_death	ApoE	PlaqueTotal	TangleTotal	Braak score
CTRL1	1	90	3	27	13	11	3/3	6.5	4.5	III
CTRL2	1	85	2.5				3/4	0	3.75	III
CTRL3	0	97	1.87	28	12	32	3/4	0	5	III
CTRL4	0	82	3	26	0	11	3/3	4	3	III
CTRL5	0	91	3.33	28	0	1	3/3	4	3.5	III
CTRL6	0	97	1.5	30	13	20	2/3	0	5	III
CTRL7	1	99	3.5	29	8	0	3/3	0	3.5	III
CTRL8	1	83	3.25	29	13	7	3/3	1	0.75	II
CTRL9	0	86	2.5	26			3/3	0	3.5	II
CTRL10	1	88	4.5				2/3	3.75	3.5	III
MCI1	0	94	3		5	24	3/3	7.25	4.75	III
MCI2	0	90	5	23	16	16	3/3	14	8	IV
MCI3	0	89	2.66	29	0	77	3/4	9.5	3.25	III
MCI4	1	88	3.12	30				13.5	7.5	III
MCI5	1	88	2	30	20	23	3/4	6.25	2.5	III
MCI6	1	83	2.5	25	9	23	3/4	9.25	4.25	II
MCI7	1	101	2.57	20	5	11	3/3	11.5	7.5	IV
MCI8	0	85	2.25	28	9	26	3/3	8.25	5	III
MCI9	0	88	3.75	25	12	23	3/4	12	8.25	IV
MCI10	1	84	2.51	26	26	8	3/4	13.5	7	IV
AD1	0	87	3	6	8	46	3/4	13.25	12.25	V
AD2	0	85	3	23	1	13	3/3	15	15	VI
AD3	1	86	2.5	26			3/3	15	14	V
AD4	1	96	3.33	13			3/4	11.5	15	VI
AD5	1	87	3				3/3	13.5	15	V
AD6	0	81	1.75				3/4	13	15	VI
AD7	1	93	2.83	19			3/3	15	11.5	V
AD8	0	87	2.5	13			2/3	15	14.5	VI
AD9	0	83	3	11			4/4	10	14.5	V
AD10	1	86	3.5	24			3/4	15	13.5	V
aThe gender show that 0 is male and 1 is female.

## Sheet: Supplementary Table S2
Supplementary Table S2. Identification of EV proteins isolated from AD CSF by label-free proteomics analysis
Uniprot ID	Gene Symbol	MWT(kDa)	Annotation	Unique	Total
Q09666	AHNAK	628.7	AHNK_HUMAN Neuroblast differentiation-associated protein AHNAK	117	142
P04114	APOB	515.28	APOB_HUMAN Apolipoprotein B-100	107	135
Q15149	PLEC	531.47	PLEC_HUMAN Plectin	71	77
P21333	FLNA	280.56	FLNA_HUMAN Filamin-A	67	94
Q14204	DYNC1H1	532.07	DYHC1_HUMAN Cytoplasmic dynein 1 heavy chain 1	66	91
P01024	C3	187.03	CO3_HUMAN Complement C3	59	103
P35579	MYH9	226.39	MYH9_HUMAN Myosin-9	58	80
Q9NZM1	MYOF	234.56	MYOF_HUMAN Myoferlin	56	76
P08133	ANXA6	75.83	ANXA6_HUMAN Annexin A6	54	137
P0C0L4	C4A	192.66	CO4A_HUMAN Complement C4-A	45	62
P46940	IQGAP1	189.13	IQGA1_HUMAN Ras GTPase-activating-like protein IQGAP1	44	56
P04264	KRT1	66	K2C1_HUMAN Keratin, type II cytoskeletal 1	41	90
P02751-15	FN1	272.15	FINC_HUMAN Isoform 15 of Fibronectin	40	51
Q9Y490	TLN1	269.6	TLN1_HUMAN Talin-1	38	44
Q9Y6R7	FCGBP	571.64	FCGBP_HUMAN IgGFc-binding protein	37	49
Q00610	CLTC	191.49	CLH1_HUMAN Clathrin heavy chain 1	35	43
Q07954	LRP1	504.28	LRP1_HUMAN Prolow-density lipoprotein receptor-related protein 1	35	43
P08670	VIM	53.62	VIME_HUMAN Vimentin	34	108
P50993	ATP1A2	112.19	AT1A2_HUMAN Sodium/potassium-transporting ATPase subunit alpha-2	33	82
P35908	KRT2	65.39	K22E_HUMAN Keratin, type II cytoskeletal 2 epidermal	33	62
P00450	CP	122.13	CERU_HUMAN Ceruloplasmin	33	53
Q8TDL5	BPIFB1	52.41	BPIB1_HUMAN BPI fold-containing family B member 1	32	196
P35527	KRT9	62.03	K1C9_HUMAN Keratin, type I cytoskeletal 9	32	77
P07099	EPHX1	52.91	HYEP_HUMAN Epoxide hydrolase 1	31	70
Q8WUM4-2	PDCD6IP	96.71	PDC6I_HUMAN Isoform 2 of Programmed cell death 6-interacting protein	30	39
P08758	ANXA5	35.91	ANXA5_HUMAN Annexin A5	29	122
P13645	KRT10	58.79	K1C10_HUMAN Keratin, type I cytoskeletal 10	28	84
P12814-4	ACTN1	107.07	ACTN1_HUMAN Isoform 4 of Alpha-actinin-1	28	46
P07900-2	HSP90AA1	98.1	HS90A_HUMAN Isoform 2 of Heat shock protein HSP 90-alpha	27	40
Q13813-2	SPTAN1	284.92	SPTN1_HUMAN Isoform 2 of Spectrin alpha chain, non-erythrocytic 1	27	32
Q9HC84	MUC5B	595.96	MUC5B_HUMAN Mucin-5B	26	53
P02649	APOE	36.13	APOE_HUMAN Apolipoprotein E	26	52
P09960	LTA4H	69.24	LKHA4_HUMAN Leukotriene A-4 hydrolase	26	50
P11142	HSPA8	70.85	HSP7C_HUMAN Heat shock cognate 71 kDa protein	26	48
P02545	LMNA	74.09	LMNA_HUMAN Prelamin-A/C	26	34
P05023	ATP1A1	112.82	AT1A1_HUMAN Sodium/potassium-transporting ATPase subunit alpha-1	25	56
P06396	GSN	85.64	GELS_HUMAN Gelsolin	25	56
P02768	ALB	69.32	ALBU_HUMAN Serum albumin	25	55
P14618-2	PKM	58.02	KPYM_HUMAN Isoform M1 of Pyruvate kinase PKM	25	49
P13591	NCAM1	94.52	NCAM1_HUMAN Neural cell adhesion molecule 1	25	33
P02788	LTF	78.13	TRFL_HUMAN Lactotransferrin	24	64
Q02952	AKAP12	191.37	AKA12_HUMAN A-kinase anchor protein 12	24	33
P13796	LCP1	70.24	PLSL_HUMAN Plastin-2	23	52
P55011	SLC12A2	131.36	S12A2_HUMAN Solute carrier family 12 member 2	23	29
P14625	HSP90B1	92.41	ENPL_HUMAN Endoplasmin	23	29
P15924	DSP	331.57	DESP_HUMAN Desmoplakin	23	24
P09525	ANXA4	35.86	ANXA4_HUMAN Annexin A4	22	52
P04083	ANXA1	38.69	ANXA1_HUMAN Annexin A1	22	42
Q96NY7	CLIC6	72.97	CLIC6_HUMAN Chloride intracellular channel protein 6	22	41
P06576	ATP5B	56.52	ATPB_HUMAN ATP synthase subunit beta, mitochondrial	22	37
P23141-2	CES1	62.55	EST1_HUMAN Isoform 2 of Liver carboxylesterase 1	22	36
P01009	SERPINA1	46.71	A1AT_HUMAN Alpha-1-antitrypsin	22	35
P22897	MRC1	165.9	MRC1_HUMAN Macrophage mannose receptor 1	22	28
P08195-4	SLC3A2	71.08	4F2_HUMAN Isoform 4 of 4F2 cell-surface antigen heavy chain	22	27
O15031	PLXNB2	205	PLXB2_HUMAN Plexin-B2	22	26
P68363	TUBA1B	50.12	TBA1B_HUMAN Tubulin alpha-1B chain	21	47
P15311	EZR	69.37	EZRI_HUMAN Ezrin	21	31
P55072	VCP	89.27	TERA_HUMAN Transitional endoplasmic reticulum ATPase	21	29
P07237	P4HB	57.08	PDIA1_HUMAN Protein disulfide-isomerase	21	27
P20073	ANXA7	52.71	ANXA7_HUMAN Annexin A7	20	41
P29401-2	TKT	68.77	TKT_HUMAN Isoform 2 of Transketolase	20	38
O75955	FLOT1	47.33	FLOT1_HUMAN Flotillin-1	20	37
P06737	PYGL	97.09	PYGL_HUMAN Glycogen phosphorylase, liver form	20	29
P26038	MSN	67.78	MOES_HUMAN Moesin	20	28
P22314	UBA1	117.77	UBA1_HUMAN Ubiquitin-like modifier-activating enzyme 1	20	26
Q13228	SELENBP1	52.36	SBP1_HUMAN Selenium-binding protein 1	20	26
P18206	VCL	123.72	VINC_HUMAN Vinculin	20	24
P40939	HADHA	82.95	ECHA_HUMAN Trifunctional enzyme subunit alpha, mitochondrial	20	23
Q6UWR7	ENPP6	50.21	ENPP6_HUMAN Ectonucleotide pyrophosphatase/phosphodiesterase family member 6	19	60
Q9BSJ8-2	ESYT1	123.93	ESYT1_HUMAN Isoform 2 of Extended synaptotagmin-1	19	28
P61764-2	STXBP1	68.69	STXB1_HUMAN Isoform 2 of Syntaxin-binding protein 1	19	26
P15144	ANPEP	109.47	AMPN_HUMAN Aminopeptidase N	19	25
P35241-5	RDX	71	RADI_HUMAN Isoform 5 of Radixin	19	24
Q9Y3Z3	SAMHD1	72.15	SAMH1_HUMAN Deoxynucleoside triphosphate triphosphohydrolase SAMHD1	19	24
Q01082	SPTBN1	274.44	SPTB2_HUMAN Spectrin beta chain, non-erythrocytic 1	19	21
P02786	TFRC	84.82	TFR1_HUMAN Transferrin receptor protein 1	19	21
P06733	ENO1	47.14	ENOA_HUMAN Alpha-enolase	18	74
P50995	ANXA11	54.36	ANX11_HUMAN Annexin A11	18	58
A6NMY6	ANXA2P2	38.63	AXA2L_HUMAN Putative annexin A2-like protein	18	43
P13637-3	ATP1A3	112.99	AT1A3_HUMAN Isoform 3 of Sodium/potassium-transporting ATPase subunit alpha-3	18	36
P05164-3	MPO	87.19	PERM_HUMAN Isoform H7 of Myeloperoxidase	18	27
Q01814	ATP2B2	136.79	AT2B2_HUMAN Plasma membrane calcium-transporting ATPase 2	18	23
P11021	HSPA5	72.29	GRP78_HUMAN 78 kDa glucose-regulated protein	18	22
P09543	CNP	47.55	CN37_HUMAN 2',3'-cyclic-nucleotide 3'-phosphodiesterase	18	21
P31150	GDI1	50.55	GDIA_HUMAN Rab GDP dissociation inhibitor alpha	17	30
P02787	TF	77.01	TRFE_HUMAN Serotransferrin	17	25
P08575	PTPRC	147.16	PTPRC_HUMAN Receptor-type tyrosine-protein phosphatase C	17	22
O94856	NFASC	149.93	NFASC_HUMAN Neurofascin	17	20
P11413-2	G6PD	63.79	G6PD_HUMAN Isoform Long of Glucose-6-phosphate 1-dehydrogenase	17	20
P11586	MTHFD1	101.5	C1TC_HUMAN C-1-tetrahydrofolate synthase, cytoplasmic	17	20
P55786	NPEPPS	103.21	PSA_HUMAN Puromycin-sensitive aminopeptidase	17	19
P11215-2	ITGAM	127.23	ITAM_HUMAN Isoform 2 of Integrin alpha-M	17	18
P08107	HSPA1A	70.01	HSP71_HUMAN Heat shock 70 kDa protein 1A/1B	16	35
P05091	ALDH2	56.35	ALDH2_HUMAN Aldehyde dehydrogenase, mitochondrial	16	34
Q08431	MFGE8	43.1	MFGM_HUMAN Lactadherin	16	34
P06744-2	GPI	64.28	G6PI_HUMAN Isoform 2 of Glucose-6-phosphate isomerase	16	31
P38606	ATP6V1A	68.26	VATA_HUMAN V-type proton ATPase catalytic subunit A	16	29
Q92911	SLC5A5	68.62	SC5A5_HUMAN Sodium/iodide cotransporter	16	29
P21589	NT5E	63.33	5NTD_HUMAN 5'-nucleotidase	16	27
Q16555	DPYSL2	62.25	DPYL2_HUMAN Dihydropyrimidinase-related protein 2	16	27
O14745	SLC9A3R1	38.84	NHRF1_HUMAN Na(+)/H(+) exchange regulatory cofactor NHE-RF1	16	26
P08779	KRT16	51.24	K1C16_HUMAN Keratin, type I cytoskeletal 16	16	25
P04040	CAT	59.72	CATA_HUMAN Catalase	16	25
P30101	PDIA3	56.75	PDIA3_HUMAN Protein disulfide-isomerase A3	16	25
Q13510-2	ASAH1	46.47	ASAH1_HUMAN Isoform 2 of Acid ceramidase	16	24
P10909-2	CLU	57.8	CLUS_HUMAN Isoform 2 of Clusterin	16	24
O43707	ACTN4	104.79	ACTN4_HUMAN Alpha-actinin-4	16	20
Q709C8	VPS13C	422.12	VP13C_HUMAN Vacuolar protein sorting-associated protein 13C	16	19
P98088	MUC5AC	526.27	MUC5A_HUMAN Mucin-5AC (Fragments)	16	18
P14136-2	GFAP	50.26	GFAP_HUMAN Isoform 2 of Glial fibrillary acidic protein	16	17
Q99536	VAT1	41.89	VAT1_HUMAN Synaptic vesicle membrane protein VAT-1 homolog	15	43
P43490	NAMPT	55.49	NAMPT_HUMAN Nicotinamide phosphoribosyltransferase	15	24
P00918	CA2	29.23	CAH2_HUMAN Carbonic anhydrase 2	15	23
Q14254	FLOT2	47.03	FLOT2_HUMAN Flotillin-2	15	22
Q86UX7	FERMT3	75.91	URP2_HUMAN Fermitin family homolog 3	15	21
P30740	SERPINB1	42.71	ILEU_HUMAN Leukocyte elastase inhibitor	15	21
P29966	MARCKS	31.54	MARCS_HUMAN Myristoylated alanine-rich C-kinase substrate	15	20
P13639	EEF2	95.28	EF2_HUMAN Elongation factor 2	15	20
P56199	ITGA1	130.76	ITA1_HUMAN Integrin alpha-1	15	20
Q9H4M9	EHD1	60.59	EHD1_HUMAN EH domain-containing protein 1	15	20
Q12860	CNTN1	113.25	CNTN1_HUMAN Contactin-1	15	20
P80723	BASP1	22.68	BASP1_HUMAN Brain acid soluble protein 1	15	18
Q96QK1	VPS35	91.65	VPS35_HUMAN Vacuolar protein sorting-associated protein 35	15	18
P08238	HSP90AB1	83.21	HS90B_HUMAN Heat shock protein HSP 90-beta	15	17
P02647	APOA1	30.76	APOA1_HUMAN Apolipoprotein A-I	15	17
P00751	CFB	85.48	CFAB_HUMAN Complement factor B	15	16
P01833	PIGR	83.23	PIGR_HUMAN Polymeric immunoglobulin receptor	14	68
P00558	PGK1	44.59	PGK1_HUMAN Phosphoglycerate kinase 1	14	29
Q9P2E9	RRBP1	152.38	RRBP1_HUMAN Ribosome-binding protein 1	14	20
P25705	ATP5A1	59.71	ATPA_HUMAN ATP synthase subunit alpha, mitochondrial	14	19
P54289	CACNA2D1	124.49	CA2D1_HUMAN Voltage-dependent calcium channel subunit alpha-2/delta-1	14	18
Q9H223	EHD4	61.14	EHD4_HUMAN EH domain-containing protein 4	14	17
P07195	LDHB	36.62	LDHB_HUMAN L-lactate dehydrogenase B chain	14	17
Q99798	ACO2	85.37	ACON_HUMAN Aconitate hydratase, mitochondrial	14	17
P10809	HSPD1	61.02	CH60_HUMAN 60 kDa heat shock protein, mitochondrial	14	16
Q14764	MVP	99.27	MVP_HUMAN Major vault protein	14	16
Q14697-2	GANAB	109.37	GANAB_HUMAN Isoform 2 of Neutral alpha-glucosidase AB	14	15
P04406	GAPDH	36.03	G3P_HUMAN Glyceraldehyde-3-phosphate dehydrogenase	13	63
P04075-2	ALDOA	45.23	ALDOA_HUMAN Isoform 2 of Fructose-bisphosphate aldolase A	13	31
P52209	PGD	53.11	6PGD_HUMAN 6-phosphogluconate dehydrogenase, decarboxylating	13	23
P04792	HSPB1	22.77	HSPB1_HUMAN Heat shock protein beta-1	13	20
P01011	SERPINA3	47.62	AACT_HUMAN Alpha-1-antichymotrypsin	13	19
P20020	ATP2B1	138.67	AT2B1_HUMAN Plasma membrane calcium-transporting ATPase 1	13	18
O75131	CPNE3	60.09	CPNE3_HUMAN Copine-3	13	18
O00391	QSOX1	82.53	QSOX1_HUMAN Sulfhydryl oxidase 1	13	17
P49748-3	ACADVL	72.88	ACADV_HUMAN Isoform 3 of Very long-chain specific acyl-CoA dehydrogenase, mitochondrial	13	16
P04745	AMY1A	57.73	AMY1_HUMAN Alpha-amylase 1	13	16
P07384	CAPN1	81.84	CAN1_HUMAN Calpain-1 catalytic subunit	13	16
P19338	NCL	76.57	NUCL_HUMAN Nucleolin	13	16
P12429	ANXA3	36.35	ANXA3_HUMAN Annexin A3	13	15
P09917	ALOX5	77.93	LOX5_HUMAN Arachidonate 5-lipoxygenase	13	15
Q969P0	IGSF8	64.99	IGSF8_HUMAN Immunoglobulin superfamily member 8	13	14
P19367-3	HK1	102.67	HXK1_HUMAN Isoform 3 of Hexokinase-1	13	14
P30626	SRI	21.66	SORCN_HUMAN Sorcin	12	50
P62736	ACTA2	41.98	ACTA_HUMAN Actin, aortic smooth muscle	12	39
P27105	STOM	31.71	STOM_HUMAN Erythrocyte band 7 integral membrane protein	12	21
P01871-2	IGHM	51.76	IGHM_HUMAN Isoform 2 of Ig mu chain C region	12	20
P12277	CKB	42.62	KCRB_HUMAN Creatine kinase B-type	12	19
P63010-2	AP2B1	105.62	AP2B1_HUMAN Isoform 2 of AP-2 complex subunit beta	12	19
P62820	RAB1A	22.66	RAB1A_HUMAN Ras-related protein Rab-1A	12	19
O95741	CPNE6	61.95	CPNE6_HUMAN Copine-6	12	16
P09619	PDGFRB	123.89	PGFRB_HUMAN Platelet-derived growth factor receptor beta	12	16
Q86YZ3	HRNR	282.23	HORN_HUMAN Hornerin	12	14
O75165	DNAJC13	254.25	DJC13_HUMAN DnaJ homolog subfamily C member 13	12	14
Q16799	RTN1	83.57	RTN1_HUMAN Reticulon-1	12	14
P13647	KRT5	62.34	K2C5_HUMAN Keratin, type II cytoskeletal 5	12	14
P31146	CORO1A	50.99	COR1A_HUMAN Coronin-1A	12	14
P22626	HNRNPA2B1	37.41	ROA2_HUMAN Heterogeneous nuclear ribonucleoproteins A2/B1	12	13
O00159	MYO1C	121.61	MYO1C_HUMAN Unconventional myosin-Ic	12	13
O75369-8	FLNB	281.46	FLNB_HUMAN Isoform 8 of Filamin-B	12	13
P00966	ASS1	46.5	ASSY_HUMAN Argininosuccinate synthase	12	12
Q13509	TUBB3	50.4	TBB3_HUMAN Tubulin beta-3 chain	11	39
P09211	GSTP1	23.34	GSTP1_HUMAN Glutathione S-transferase P	11	34
P61204	ARF3	20.59	ARF3_HUMAN ADP-ribosylation factor 3	11	29
P40121	CAPG	38.47	CAPG_HUMAN Macrophage-capping protein	11	29
Q504Y0	SLC39A12	76.62	S39AC_HUMAN Zinc transporter ZIP12	11	24
P02743	APCS	25.37	SAMP_HUMAN Serum amyloid P-component	11	20
Q9NQC3	RTN4	129.85	RTN4_HUMAN Reticulon-4	11	19
P10253	GAA	105.26	LYAG_HUMAN Lysosomal alpha-glucosidase	11	17
P51149	RAB7A	23.47	RAB7A_HUMAN Ras-related protein Rab-7a	11	16
Q96KP4	CNDP2	52.84	CNDP2_HUMAN Cytosolic non-specific dipeptidase	11	16
O95782	AP2A1	107.48	AP2A1_HUMAN AP-2 complex subunit alpha-1	11	16
P27797	CALR	48.11	CALR_HUMAN Calreticulin	11	15
P22079	LPO	80.24	PERL_HUMAN Lactoperoxidase	11	15
O60763-2	USO1	109.13	USO1_HUMAN Isoform 2 of General vesicular transport factor p115	11	15
P52790	HK3	98.96	HXK3_HUMAN Hexokinase-3	11	15
Q5JWF2	GNAS	110.96	GNAS1_HUMAN Guanine nucleotide-binding protein G(s) subunit alpha isoforms XLas	11	15
Q6P5S2	C6orf58	37.9	CF058_HUMAN UPF0762 protein C6orf58	11	15
Q4KMQ2-2	ANO6	108.36	ANO6_HUMAN Isoform 2 of Anoctamin-6	11	15
P62258	YWHAE	29.16	1433E_HUMAN 14-3-3 protein epsilon	11	15
Q9Y3Q0	NAALAD2	83.54	NALD2_HUMAN N-acetylated-alpha-linked acidic dipeptidase 2	11	14
P21980	TGM2	77.28	TGM2_HUMAN Protein-glutamine gamma-glutamyltransferase 2	11	14
O75891-3	ALDH1L1	99.69	AL1L1_HUMAN Isoform 3 of Cytosolic 10-formyltetrahydrofolate dehydrogenase	11	14
P34932	HSPA4	94.27	HSP74_HUMAN Heat shock 70 kDa protein 4	11	14
P29992	GNA11	42.1	GNA11_HUMAN Guanine nucleotide-binding protein subunit alpha-11	11	14
P05186	ALPL	57.27	PPBT_HUMAN Alkaline phosphatase, tissue-nonspecific isozyme	11	13
P28838	LAP3	56.13	AMPL_HUMAN Cytosol aminopeptidase	11	13
Q16720	ATP2B3	134.11	AT2B3_HUMAN Plasma membrane calcium-transporting ATPase 3	11	13
P14780	MMP9	78.41	MMP9_HUMAN Matrix metalloproteinase-9	11	13
P35606	COPB2	102.42	COPB2_HUMAN Coatomer subunit beta'	11	13
P04839	CYBB	65.29	CY24B_HUMAN Cytochrome b-245 heavy chain	11	13
P38646	HSPA9	73.63	GRP75_HUMAN Stress-70 protein, mitochondrial	11	13
Q9P2B2	PTGFRN	98.49	FPRP_HUMAN Prostaglandin F2 receptor negative regulator	11	13
O43490	PROM1	97.14	PROM1_HUMAN Prominin-1	11	12
P04843	RPN1	68.53	RPN1_HUMAN Dolichyl-diphosphooligosaccharide--protein glycosyltransferase subunit 1	11	12
P53621-2	COPA	139.24	COPA_HUMAN Isoform 2 of Coatomer subunit alpha	11	12
P17174	GOT1	46.22	AATC_HUMAN Aspartate aminotransferase, cytoplasmic	11	12
O94788	ALDH1A2	56.69	AL1A2_HUMAN Retinal dehydrogenase 2	11	12
P55084	HADHB	51.26	ECHB_HUMAN Trifunctional enzyme subunit beta, mitochondrial	11	12
P48668	KRT6C	59.99	K2C6C_HUMAN Keratin, type II cytoskeletal 6C	11	12
P04899-4	GNAI2	41.52	GNAI2_HUMAN Isoform sGi2 of Guanine nucleotide-binding protein G(i) subunit alpha-2	10	28
P16152	CBR1	30.36	CBR1_HUMAN Carbonyl reductase [NADPH] 1	10	23
P25311	AZGP1	34.24	ZA2G_HUMAN Zinc-alpha-2-glycoprotein	10	19
P02686	MBP	33.1	MBP_HUMAN Myelin basic protein	10	18
P36269-3	GGT5	62.29	GGT5_HUMAN Isoform 3 of Gamma-glutamyltransferase 5	10	17
P09471	GNAO1	40.02	GNAO_HUMAN Guanine nucleotide-binding protein G(o) subunit alpha	10	17
P37802	TAGLN2	22.38	TAGL2_HUMAN Transgelin-2	10	17
Q8N4F0	BPIFB2	49.14	BPIB2_HUMAN BPI fold-containing family B member 2	10	15
P00387-3	CYB5R3	38.2	NB5R3_HUMAN Isoform 3 of NADH-cytochrome b5 reductase 3	10	15
Q8WXI7	MUC16	2353.11	MUC16_HUMAN Mucin-16	10	15
O75083	WDR1	66.15	WDR1_HUMAN WD repeat-containing protein 1	10	13
P02533	KRT14	51.53	K1C14_HUMAN Keratin, type I cytoskeletal 14	10	13
Q96TA1	FAM129B	84.08	NIBL1_HUMAN Niban-like protein 1	10	13
P17987	TCP1	60.31	TCPA_HUMAN T-complex protein 1 subunit alpha	10	13
Q15833	STXBP2	66.41	STXB2_HUMAN Syntaxin-binding protein 2	10	12
Q9ULV4-3	CORO1C	58.91	COR1C_HUMAN Isoform 3 of Coronin-1C	10	12
P20700	LMNB1	66.37	LMNB1_HUMAN Lamin-B1	10	12
P23229	ITGA6	126.53	ITA6_HUMAN Integrin alpha-6	10	12
P18433	PTPRA	90.54	PTPRA_HUMAN Receptor-type tyrosine-protein phosphatase alpha	10	11
P16435	POR	76.64	NCPR_HUMAN NADPH--cytochrome P450 reductase	10	11
P49327	FASN	273.25	FAS_HUMAN Fatty acid synthase	10	11
P36871-2	PGM1	63.75	PGM1_HUMAN Isoform 2 of Phosphoglucomutase-1	10	11
Q86VP6	CAND1	136.29	CAND1_HUMAN Cullin-associated NEDD8-dissociated protein 1	10	11
P78371	CCT2	57.45	TCPB_HUMAN T-complex protein 1 subunit beta	10	11
P13667	PDIA4	72.89	PDIA4_HUMAN Protein disulfide-isomerase A4	10	11
Q15907	RAB11B	24.47	RB11B_HUMAN Ras-related protein Rab-11B	10	11
P00738	HP	45.18	HPT_HUMAN Haptoglobin	10	11
O00533-2	CHL1	136.61	CHL1_HUMAN Isoform 2 of Neural cell adhesion molecule L1-like protein	10	11
P06756	ITGAV	115.96	ITAV_HUMAN Integrin alpha-V	10	11
P02730	SLC4A1	101.73	B3AT_HUMAN Band 3 anion transport protein	10	10
P48735	IDH2	50.88	IDHP_HUMAN Isocitrate dehydrogenase [NADP], mitochondrial	10	10
P49419	ALDH7A1	58.45	AL7A1_HUMAN Alpha-aminoadipic semialdehyde dehydrogenase	10	10
O75367	H2AFY	39.59	H2AY_HUMAN Core histone macro-H2A.1	10	10
P26641	EEF1G	50.09	EF1G_HUMAN Elongation factor 1-gamma	10	10
P40227	CCT6A	57.99	TCPZ_HUMAN T-complex protein 1 subunit zeta	10	10
P06702	S100A9	13.23	S10A9_HUMAN Protein S100-A9	9	51
P01876	IGHA1	37.63	IGHA1_HUMAN Ig alpha-1 chain C region	9	30
Q06830	PRDX1	22.1	PRDX1_HUMAN Peroxiredoxin-1	9	19
P55058	PLTP	54.7	PLTP_HUMAN Phospholipid transfer protein	9	15
Q9UN36	NDRG2	40.77	NDRG2_HUMAN Protein NDRG2	9	14
P30086	PEBP1	21.04	PEBP1_HUMAN Phosphatidylethanolamine-binding protein 1	9	14
P00352	ALDH1A1	54.83	AL1A1_HUMAN Retinal dehydrogenase 1	9	14
Q7KZF4	SND1	101.93	SND1_HUMAN Staphylococcal nuclease domain-containing protein 1	9	13
P04844	RPN2	69.24	RPN2_HUMAN Dolichyl-diphosphooligosaccharide--protein glycosyltransferase subunit 2	9	13
Q92823-5	NRCAM	144.29	NRCAM_HUMAN Isoform 5 of Neuronal cell adhesion molecule	9	13
P78357	CNTNAP1	156.17	CNTP1_HUMAN Contactin-associated protein 1	9	13
P61978-2	HNRNPK	51	HNRPK_HUMAN Isoform 2 of Heterogeneous nuclear ribonucleoprotein K	9	12
P40926	MDH2	35.48	MDHM_HUMAN Malate dehydrogenase, mitochondrial	9	12
Q6UXY8	TMC5	114.72	TMC5_HUMAN Transmembrane channel-like protein 5	9	12
Q16851	UGP2	56.9	UGPA_HUMAN UTP--glucose-1-phosphate uridylyltransferase	9	12
Q01518	CAP1	51.87	CAP1_HUMAN Adenylyl cyclase-associated protein 1	9	12
P61421	ATP6V0D1	40.3	VA0D1_HUMAN V-type proton ATPase subunit d 1	9	12
P14923	JUP	81.69	PLAK_HUMAN Junction plakoglobin	9	12
P42765	ACAA2	41.9	THIM_HUMAN 3-ketoacyl-CoA thiolase, mitochondrial	9	12
P00491	PNP	32.1	PNPH_HUMAN Purine nucleoside phosphorylase	9	12
P02748	C9	63.13	CO9_HUMAN Complement component C9	9	12
Q9BTU6	PI4K2A	53.99	P4K2A_HUMAN Phosphatidylinositol 4-kinase type 2-alpha	9	12
Q99497	PARK7	19.88	PARK7_HUMAN Protein DJ-1	9	12
P21281	ATP6V1B2	56.46	VATB2_HUMAN V-type proton ATPase subunit B, brain isoform	9	11
P51148-2	RAB5C	27.02	RAB5C_HUMAN Isoform 2 of Ras-related protein Rab-5C	9	11
P61106	RAB14	23.88	RAB14_HUMAN Ras-related protein Rab-14	9	11
P36955	SERPINF1	46.28	PEDF_HUMAN Pigment epithelium-derived factor	9	11
P01023	A2M	163.19	A2MG_HUMAN Alpha-2-macroglobulin	9	11
P51659-2	HSD17B4	82.97	DHB4_HUMAN Isoform 2 of Peroxisomal multifunctional enzyme type 2	9	11
Q07955-2	SRSF1	31.98	SRSF1_HUMAN Isoform ASF-2 of Serine/arginine-rich splicing factor 1	9	11
Q16181	SEP7	50.65	SEPT7_HUMAN Septin-7	9	10
Q9Y2J8	PADI2	75.52	PADI2_HUMAN Protein-arginine deiminase type-2	9	10
Q08380	LGALS3BP	65.29	LG3BP_HUMAN Galectin-3-binding protein	9	10
P46459	NSF	82.54	NSF_HUMAN Vesicle-fusing ATPase	9	10
Q92598	HSPH1	96.8	HS105_HUMAN Heat shock protein 105 kDa	9	10
P01008	SERPINC1	52.57	ANT3_HUMAN Antithrombin-III	9	10
P78527	PRKDC	468.79	PRKDC_HUMAN DNA-dependent protein kinase catalytic subunit	9	10
P50991	CCT4	57.89	TCPD_HUMAN T-complex protein 1 subunit delta	9	9
O60749	SNX2	58.43	SNX2_HUMAN Sorting nexin-2	9	9
Q13885	TUBB2A	49.87	TBB2A_HUMAN Tubulin beta-2A chain	8	24
P62834	RAP1A	20.97	RAP1A_HUMAN Ras-related protein Rap-1A	8	18
P02766	TTR	15.88	TTHY_HUMAN Transthyretin	8	17
Q96DA0	ZG16B	22.72	ZG16B_HUMAN Zymogen granule protein 16 homolog B	8	17
P60174	TPI1	30.77	TPIS_HUMAN Triosephosphate isomerase	8	17
Q9UGM3-6	DMBT1	274.29	DMBT1_HUMAN Isoform 6 of Deleted in malignant brain tumors 1 protein	8	16
Q92597	NDRG1	42.81	NDRG1_HUMAN Protein NDRG1	8	15
P10301	RRAS	23.47	RRAS_HUMAN Ras-related protein R-Ras	8	14
P23381	WARS	53.13	SYWC_HUMAN Tryptophan--tRNA ligase, cytoplasmic	8	14
O94919	ENDOD1	54.98	ENDD1_HUMAN Endonuclease domain-containing 1 protein	8	14
P09668	CTSH	37.37	CATH_HUMAN Pro-cathepsin H	8	14
P35613	BSG	42.17	BASI_HUMAN Basigin	8	13
P07988	SFTPB	42.09	PSPB_HUMAN Pulmonary surfactant-associated protein B	8	13
P09467	FBP1	36.82	F16P1_HUMAN Fructose-1,6-bisphosphatase 1	8	12
Q9BZQ8	FAM129A	103.07	NIBAN_HUMAN Protein Niban	8	12
P52907	CAPZA1	32.9	CAZA1_HUMAN F-actin-capping protein subunit alpha-1	8	12
Q14315	FLNC	290.84	FLNC_HUMAN Filamin-C	8	12
P07686	HEXB	63.07	HEXB_HUMAN Beta-hexosaminidase subunit beta	8	12
O60664	PLIN3	47.05	PLIN3_HUMAN Perilipin-3	8	11
P09972	ALDOC	39.43	ALDOC_HUMAN Fructose-bisphosphate aldolase C	8	11
P10451	SPP1	35.4	OSTP_HUMAN Osteopontin	8	11
P21399	ACO1	98.34	ACOC_HUMAN Cytoplasmic aconitate hydratase	8	11
Q02413	DSG1	113.68	DSG1_HUMAN Desmoglein-1	8	11
O00264	PGRMC1	21.66	PGRC1_HUMAN Membrane-associated progesterone receptor component 1	8	11
P17302	GJA1	42.98	CXA1_HUMAN Gap junction alpha-1 protein	8	11
P17213	BPI	53.87	BPI_HUMAN Bactericidal permeability-increasing protein	8	11
P02675	FGB	55.89	FIBB_HUMAN Fibrinogen beta chain	8	11
O43491	EPB41L2	112.52	E41L2_HUMAN Band 4.1-like protein 2	8	11
P14550	AKR1A1	36.55	AK1A1_HUMAN Alcohol dehydrogenase [NADP(+)]	8	11
P05109	S100A8	10.83	S10A8_HUMAN Protein S100-A8	8	11
O14672	ADAM10	84.09	ADA10_HUMAN Disintegrin and metalloproteinase domain-containing protein 10	8	11
P63104	YWHAZ	27.73	1433Z_HUMAN 14-3-3 protein zeta/delta	8	10
P41218	MNDA	45.81	MNDA_HUMAN Myeloid cell nuclear differentiation antigen	8	10
P21796	VDAC1	30.75	VDAC1_HUMAN Voltage-dependent anion-selective channel protein 1	8	10
P19878	NCF2	59.72	NCF2_HUMAN Neutrophil cytosol factor 2	8	10
Q02318	CYP27A1	60.2	CP27A_HUMAN Sterol 26-hydroxylase, mitochondrial	8	10
Q9NY47-5	CACNA2D2	129.92	CA2D2_HUMAN Isoform 5 of Voltage-dependent calcium channel subunit alpha-2/delta-2	8	10
Q0VD83-4	APOBR	115.56	APOBR_HUMAN Isoform 4 of Apolipoprotein B receptor	8	10
P45974	USP5	95.73	UBP5_HUMAN Ubiquitin carboxyl-terminal hydrolase 5	8	10
P11234	RALB	23.39	RALB_HUMAN Ras-related protein Ral-B	8	10
P08571	CD14	40.05	CD14_HUMAN Monocyte differentiation antigen CD14	8	10
P55884-2	EIF3B	98.97	EIF3B_HUMAN Isoform 2 of Eukaryotic translation initiation factor 3 subunit B	8	10
Q15599	SLC9A3R2	37.39	NHRF2_HUMAN Na(+)/H(+) exchange regulatory cofactor NHE-RF2	8	10
P17301	ITGA2	129.21	ITA2_HUMAN Integrin alpha-2	8	10
Q14019	COTL1	15.94	COTL1_HUMAN Coactosin-like protein	8	10
Q05639	EEF1A2	50.44	EF1A2_HUMAN Elongation factor 1-alpha 2	8	10
O43157	PLXNB1	232.15	PLXB1_HUMAN Plexin-B1	8	9
P00338-3	LDHA	39.81	LDHA_HUMAN Isoform 3 of L-lactate dehydrogenase A chain	8	9
Q13491-4	GPM6B	36.2	GPM6B_HUMAN Isoform 4 of Neuronal membrane glycoprotein M6-b	8	9
Q6UX06	OLFM4	57.24	OLFM4_HUMAN Olfactomedin-4	8	9
P50395	GDI2	50.63	GDIB_HUMAN Rab GDP dissociation inhibitor beta	8	9
Q14152	EIF3A	166.47	EIF3A_HUMAN Eukaryotic translation initiation factor 3 subunit A	8	9
P29350-4	PTPN6	70.09	PTN6_HUMAN Isoform 4 of Tyrosine-protein phosphatase non-receptor type 6	8	9
P26640	VARS	140.39	SYVC_HUMAN Valine--tRNA ligase	8	9
Q9NYU2	UGGT1	177.08	UGGG1_HUMAN UDP-glucose:glycoprotein glucosyltransferase 1	8	9
P05556-3	ITGB1	91.56	ITB1_HUMAN Isoform 3 of Integrin beta-1	8	9
O75874	IDH1	46.63	IDHC_HUMAN Isocitrate dehydrogenase [NADP] cytoplasmic	8	9
P07814	EPRS	170.48	SYEP_HUMAN Bifunctional glutamate/proline--tRNA ligase	8	9
Q02218	OGDH	115.86	ODO1_HUMAN 2-oxoglutarate dehydrogenase, mitochondrial	8	9
Q99832	CCT7	59.33	TCPH_HUMAN T-complex protein 1 subunit eta	8	9
P00367	GLUD1	61.36	DHE3_HUMAN Glutamate dehydrogenase 1, mitochondrial	8	9
Q01813	PFKP	85.54	K6PP_HUMAN 6-phosphofructokinase type C	8	9
Q13045	FLII	144.66	FLII_HUMAN Protein flightless-1 homolog	8	9
Q96C19	EFHD2	26.68	EFHD2_HUMAN EF-hand domain-containing protein D2	8	9
P54709	ATP1B3	31.49	AT1B3_HUMAN Sodium/potassium-transporting ATPase subunit beta-3	8	9
O43854	EDIL3	53.73	EDIL3_HUMAN EGF-like repeat and discoidin I-like domain-containing protein 3	8	9
P11940	PABPC1	70.63	PABP1_HUMAN Polyadenylate-binding protein 1	8	9
Q16822	PCK2	70.68	PCKGM_HUMAN Phosphoenolpyruvate carboxykinase [GTP], mitochondrial	8	9
Q6UW02	CYP20A1	52.4	CP20A_HUMAN Cytochrome P450 20A1	8	9
Q13683	ITGA7	128.87	ITA7_HUMAN Integrin alpha-7	8	9
P23634	ATP2B4	137.83	AT2B4_HUMAN Plasma membrane calcium-transporting ATPase 4	8	8
Q16698	DECR1	36.04	DECR_HUMAN 2,4-dienoyl-CoA reductase, mitochondrial	8	8
Q14624	ITIH4	103.29	ITIH4_HUMAN Inter-alpha-trypsin inhibitor heavy chain H4	8	8
Q9HDC9	APMAP	46.45	APMAP_HUMAN Adipocyte plasma membrane-associated protein	8	8
O94911-3	ABCA8	183.56	ABCA8_HUMAN Isoform 3 of ATP-binding cassette sub-family A member 8	8	8
Q99816	TSG101	43.92	TS101_HUMAN Tumor susceptibility gene 101 protein	8	8
P60709	ACTB	41.71	ACTB_HUMAN Actin, cytoplasmic 1	7	58
P07339	CTSD	44.52	CATD_HUMAN Cathepsin D	7	25
Q13733	ATP1A4	114.09	AT1A4_HUMAN Sodium/potassium-transporting ATPase subunit alpha-4	7	24
Q8IWL2-2	SFTPA1	27.72	SFTA1_HUMAN Isoform 2 of Pulmonary surfactant-associated protein A1	7	22
P61626	LYZ	16.53	LYSC_HUMAN Lysozyme C	7	19
P62805	HIST1H4A	11.36	H4_HUMAN Histone H4	7	17
P02741	CRP	25.02	CRP_HUMAN C-reactive protein	7	15
O75340	PDCD6	21.85	PDCD6_HUMAN Programmed cell death protein 6	7	15
P52566	ARHGDIB	22.97	GDIR2_HUMAN Rho GDP-dissociation inhibitor 2	7	13
P08754	GNAI3	40.51	GNAI3_HUMAN Guanine nucleotide-binding protein G(k) subunit alpha	7	12
Q15019-2	SEP2	45.43	SEPT2_HUMAN Isoform 2 of Septin-2	7	12
Q14847-2	LASP1	35.99	LASP1_HUMAN Isoform 2 of LIM and SH3 domain protein 1	7	12
P09104	ENO2	47.24	ENOG_HUMAN Gamma-enolase	7	11
P21266	GSTM3	26.54	GSTM3_HUMAN Glutathione S-transferase Mu 3	7	11
P10768	ESD	31.44	ESTD_HUMAN S-formylglutathione hydrolase	7	11
P27824	CANX	67.53	CALX_HUMAN Calnexin	7	11
P80188	LCN2	22.57	NGAL_HUMAN Neutrophil gelatinase-associated lipocalin	7	11
P08311	CTSG	28.82	CATG_HUMAN Cathepsin G	7	11
P62937	PPIA	18	PPIA_HUMAN Peptidyl-prolyl cis-trans isomerase A	7	11
P23528	CFL1	18.49	COF1_HUMAN Cofilin-1	7	10
P50148	GNAQ	42.12	GNAQ_HUMAN Guanine nucleotide-binding protein G(q) subunit alpha	7	10
P54652	HSPA2	69.98	HSP72_HUMAN Heat shock-related 70 kDa protein 2	7	10
P0CG48	UBC	76.99	UBC_HUMAN Polyubiquitin-C	7	10
Q13200	PSMD2	100.14	PSMD2_HUMAN 26S proteasome non-ATPase regulatory subunit 2	7	10
Q99829	CPNE1	59.02	CPNE1_HUMAN Copine-1	7	10
P53618	COPB1	107.07	COPB_HUMAN Coatomer subunit beta	7	9
O15144	ARPC2	34.31	ARPC2_HUMAN Actin-related protein 2/3 complex subunit 2	7	9
P11216	PYGB	96.63	PYGB_HUMAN Glycogen phosphorylase, brain form	7	9
O95466-3	FMNL1	128.25	FMNL_HUMAN Isoform 3 of Formin-like protein 1	7	9
Q13576	IQGAP2	180.47	IQGA2_HUMAN Ras GTPase-activating-like protein IQGAP2	7	9
P48643	CCT5	59.63	TCPE_HUMAN T-complex protein 1 subunit epsilon	7	9
P05362	ICAM1	57.79	ICAM1_HUMAN Intercellular adhesion molecule 1	7	9
P47756	CAPZB	31.33	CAPZB_HUMAN F-actin-capping protein subunit beta	7	9
Q08357	SLC20A2	70.35	S20A2_HUMAN Sodium-dependent phosphate transporter 2	7	9
Q6PIU2-2	NCEH1	46.6	NCEH1_HUMAN Isoform 2 of Neutral cholesterol ester hydrolase 1	7	9
P42330	AKR1C3	36.83	AK1C3_HUMAN Aldo-keto reductase family 1 member C3	7	9
Q86UE4	MTDH	63.8	LYRIC_HUMAN Protein LYRIC	7	9
Q8IWA5-2	SLC44A2	80.68	CTL2_HUMAN Isoform 2 of Choline transporter-like protein 2	7	9
P00488	F13A1	83.21	F13A_HUMAN Coagulation factor XIII A chain	7	9
Q06323-2	PSME1	28.58	PSME1_HUMAN Isoform 2 of Proteasome activator complex subunit 1	7	8
Q9Y6N5	SQRDL	49.93	SQRD_HUMAN Sulfide:quinone oxidoreductase, mitochondrial	7	8
P05026	ATP1B1	35.04	AT1B1_HUMAN Sodium/potassium-transporting ATPase subunit beta-1	7	8
Q13308-6	PTK7	119.12	PTK7_HUMAN Isoform 6 of Inactive tyrosine-protein kinase 7	7	8
P53396	ACLY	120.76	ACLY_HUMAN ATP-citrate synthase	7	8
P22061-2	PCMT1	24.66	PIMT_HUMAN Isoform 2 of Protein-L-isoaspartate(D-aspartate) O-methyltransferase	7	8
Q6DD88	ATL3	60.5	ATLA3_HUMAN Atlastin-3	7	8
Q9UJU6-3	DBNL	49.01	DBNL_HUMAN Isoform 3 of Drebrin-like protein	7	8
P02671	FGA	94.91	FIBA_HUMAN Fibrinogen alpha chain	7	8
P17858-2	PFKL	90.15	K6PL_HUMAN Isoform 2 of 6-phosphofructokinase, liver type	7	8
P33176	KIF5B	109.62	KINH_HUMAN Kinesin-1 heavy chain	7	8
P40925-3	MDH1	38.6	MDHC_HUMAN Isoform 3 of Malate dehydrogenase, cytoplasmic	7	8
P19971-2	TYMP	50.37	TYPH_HUMAN Isoform 2 of Thymidine phosphorylase	7	8
Q96CX2	KCTD12	35.68	KCD12_HUMAN BTB/POZ domain-containing protein KCTD12	7	8
P53004	BLVRA	33.41	BIEA_HUMAN Biliverdin reductase A	7	8
P28482	MAPK1	41.36	MK01_HUMAN Mitogen-activated protein kinase 1	7	8
P07948	LYN	58.54	LYN_HUMAN Tyrosine-protein kinase Lyn	7	8
Q9Y2J2	EPB41L3	120.6	E41L3_HUMAN Band 4.1-like protein 3	7	8
P20061	TCN1	48.18	TCO1_HUMAN Transcobalamin-1	7	8
Q9NVJ2	ARL8B	21.53	ARL8B_HUMAN ADP-ribosylation factor-like protein 8B	7	8
Q9Y678	COPG1	97.66	COPG1_HUMAN Coatomer subunit gamma-1	7	8
Q13838-2	DDX39B	50.65	DX39B_HUMAN Isoform 2 of Spliceosome RNA helicase DDX39B	7	8
Q8NBJ4	GOLM1	45.31	GOLM1_HUMAN Golgi membrane protein 1	7	8
Q13162	PRDX4	30.52	PRDX4_HUMAN Peroxiredoxin-4	7	8
Q96PY5-3	FMNL2	124.03	FMNL2_HUMAN Isoform 2 of Formin-like protein 2	7	8
O75390	CS	51.68	CISY_HUMAN Citrate synthase, mitochondrial	7	8
P19320	VCAM1	81.22	VCAM1_HUMAN Vascular cell adhesion protein 1	7	8
O15484	CAPN5	73.12	CAN5_HUMAN Calpain-5	7	8
P11166	SLC2A1	54.05	GTR1_HUMAN Solute carrier family 2, facilitated glucose transporter member 1	7	7
P29762	CRABP1	15.56	RABP1_HUMAN Cellular retinoic acid-binding protein 1	7	7
Q9H4A4	RNPEP	72.55	AMPB_HUMAN Aminopeptidase B	7	7
P50552	VASP	39.81	VASP_HUMAN Vasodilator-stimulated phosphoprotein	7	7
P37837	TALDO1	37.52	TALDO_HUMAN Transaldolase	7	7
P05107	ITGB2	84.73	ITB2_HUMAN Integrin beta-2	7	7
Q14974	KPNB1	97.11	IMB1_HUMAN Importin subunit beta-1	7	7
P23526	AHCY	47.69	SAHH_HUMAN Adenosylhomocysteinase	7	7
P62249	RPS16	16.44	RS16_HUMAN 40S ribosomal protein S16	7	7
Q5T4S7-2	UBR4	575.59	UBR4_HUMAN Isoform 2 of E3 ubiquitin-protein ligase UBR4	7	7
P27487	DPP4	88.22	DPP4_HUMAN Dipeptidyl peptidase 4	7	7
Q9NZW5	MPP6	61.08	MPP6_HUMAN MAGUK p55 subfamily member 6	7	7
P12821	ACE	149.62	ACE_HUMAN Angiotensin-converting enzyme	7	7
P11684	SCGB1A1	9.99	UTER_HUMAN Uteroglobin	6	42
O00560	SDCBP	32.42	SDCB1_HUMAN Syntenin-1	6	26
P07355-2	ANXA2	40.39	ANXA2_HUMAN Isoform 2 of Annexin A2	6	17
Q9UBV8	PEF1	30.36	PEF1_HUMAN Peflin	6	17
Q6S8J3	POTEE	121.29	POTEE_HUMAN POTE ankyrin domain family member E	6	13
Q5VTE0	EEF1A1P5	50.15	EF1A3_HUMAN Putative elongation factor 1-alpha-like 3	6	12
P12273	PIP	16.56	PIP_HUMAN Prolactin-inducible protein	6	12
O14828	SCAMP3	38.26	SCAM3_HUMAN Secretory carrier-associated membrane protein 3	6	11
O00299	CLIC1	26.91	CLIC1_HUMAN Chloride intracellular channel protein 1	6	11
Q687X5	STEAP4	51.95	STEA4_HUMAN Metalloreductase STEAP4	6	10
P30041	PRDX6	25.02	PRDX6_HUMAN Peroxiredoxin-6	6	10
Q8WUD1	RAB2B	24.2	RAB2B_HUMAN Ras-related protein Rab-2B	6	9
Q9UJ70-2	NAGK	42.01	NAGK_HUMAN Isoform 2 of N-acetyl-D-glucosamine kinase	6	9
Q8IXJ6	SIRT2	43.15	SIR2_HUMAN NAD-dependent protein deacetylase sirtuin-2	6	9
O00151	PDLIM1	36.05	PDLI1_HUMAN PDZ and LIM domain protein 1	6	9
Q5K4L6	SLC27A3	78.59	S27A3_HUMAN Long-chain fatty acid transport protein 3	6	9
P55087	AQP4	34.81	AQP4_HUMAN Aquaporin-4	6	9
P22695	UQCRC2	48.41	QCR2_HUMAN Cytochrome b-c1 complex subunit 2, mitochondrial	6	9
Q9NZN3	EHD3	60.85	EHD3_HUMAN EH domain-containing protein 3	6	9
P23396-2	RPS3	28.47	RS3_HUMAN Isoform 2 of 40S ribosomal protein S3	6	9
P08648	ITGA5	114.46	ITA5_HUMAN Integrin alpha-5	6	9
Q8WWI5	SLC44A1	73.25	CTL1_HUMAN Choline transporter-like protein 1	6	9
Q13449	LSAMP	37.37	LSAMP_HUMAN Limbic system-associated membrane protein	6	9
P22392-2	NME2	30.12	NDKB_HUMAN Isoform 3 of Nucleoside diphosphate kinase B	6	9
Q9Y4G6	TLN2	271.44	TLN2_HUMAN Talin-2	6	8
Q9Y262	EIF3L	66.68	EIF3L_HUMAN Eukaryotic translation initiation factor 3 subunit L	6	8
O75368	SH3BGRL	12.77	SH3L1_HUMAN SH3 domain-binding glutamic acid-rich-like protein	6	8
P57737-3	CORO7	114.09	CORO7_HUMAN Isoform 3 of Coronin-7	6	8
O95336	PGLS	27.53	6PGL_HUMAN 6-phosphogluconolactonase	6	8
P14868	DARS	57.1	SYDC_HUMAN Aspartate--tRNA ligase, cytoplasmic	6	8
Q14240-2	EIF4A2	46.46	IF4A2_HUMAN Isoform 2 of Eukaryotic initiation factor 4A-II	6	8
P23142-3	FBLN1	77.09	FBLN1_HUMAN Isoform B of Fibulin-1	6	8
P54920	NAPA	33.21	SNAA_HUMAN Alpha-soluble NSF attachment protein	6	8
Q7Z406-2	MYH14	231.87	MYH14_HUMAN Isoform 2 of Myosin-14	6	8
Q27J81	INF2	135.54	INF2_HUMAN Inverted formin-2	6	8
Q16531	DDB1	126.89	DDB1_HUMAN DNA damage-binding protein 1	6	8
P17252	PRKCA	76.7	KPCA_HUMAN Protein kinase C alpha type	6	8
Q6UWE0	LRSAM1	83.54	LRSM1_HUMAN E3 ubiquitin-protein ligase LRSAM1	6	8
P02679	FGG	51.48	FIBG_HUMAN Fibrinogen gamma chain	6	8
Q15080-2	NCF4	38.98	NCF4_HUMAN Isoform 2 of Neutrophil cytosol factor 4	6	8
P49411	TUFM	49.51	EFTU_HUMAN Elongation factor Tu, mitochondrial	6	8
Q9HC35	EML4	108.85	EMAL4_HUMAN Echinoderm microtubule-associated protein-like 4	6	8
Q16585	SGCB	34.75	SGCB_HUMAN Beta-sarcoglycan	6	7
P13726	F3	33.05	TF_HUMAN Tissue factor	6	7
Q32MZ4	LRRFIP1	89.2	LRRF1_HUMAN Leucine-rich repeat flightless-interacting protein 1	6	7
Q9BUT1	BDH2	26.71	BDH2_HUMAN 3-hydroxybutyrate dehydrogenase type 2	6	7
Q53GD3	SLC44A4	79.2	CTL4_HUMAN Choline transporter-like protein 4	6	7
Q8NBQ5	HSD17B11	32.91	DHB11_HUMAN Estradiol 17-beta-dehydrogenase 11	6	7
Q14195-2	DPYSL3	73.86	DPYL3_HUMAN Isoform LCRMP-4 of Dihydropyrimidinase-related protein 3	6	7
Q13740	ALCAM	65.06	CD166_HUMAN CD166 antigen	6	7
P13798	APEH	81.17	ACPH_HUMAN Acylamino-acid-releasing enzyme	6	7
O14980	XPO1	123.31	XPO1_HUMAN Exportin-1	6	7
P51648-2	ALDH3A2	57.63	AL3A2_HUMAN Isoform 2 of Fatty aldehyde dehydrogenase	6	7
O75436	VPS26A	38.15	VP26A_HUMAN Vacuolar protein sorting-associated protein 26A	6	7
Q9UL46	PSME2	27.38	PSME2_HUMAN Proteasome activator complex subunit 2	6	7
P47897	QARS	87.74	SYQ_HUMAN Glutamine--tRNA ligase	6	7
Q15084-2	PDIA6	53.87	PDIA6_HUMAN Isoform 2 of Protein disulfide-isomerase A6	6	7
Q9NUQ9	FAM49B	36.72	FA49B_HUMAN Protein FAM49B	6	7
Q9Y230	RUVBL2	51.12	RUVB2_HUMAN RuvB-like 2	6	7
Q96FN4	CPNE2	61.15	CPNE2_HUMAN Copine-2	6	7
P62760	VSNL1	22.13	VISL1_HUMAN Visinin-like protein 1	6	7
Q02978	SLC25A11	34.04	M2OM_HUMAN Mitochondrial 2-oxoglutarate/malate carrier protein	6	7
O43242	PSMD3	60.94	PSMD3_HUMAN 26S proteasome non-ATPase regulatory subunit 3	6	7
Q16543	CDC37	44.44	CDC37_HUMAN Hsp90 co-chaperone Cdc37	6	7
P48444	ARCN1	57.17	COPD_HUMAN Coatomer subunit delta	6	7
P51572-2	BCAP31	34.73	BAP31_HUMAN Isoform 2 of B-cell receptor-associated protein 31	6	7
Q13488	TCIRG1	92.91	VPP3_HUMAN V-type proton ATPase 116 kDa subunit a isoform 3	6	7
P30048	PRDX3	27.68	PRDX3_HUMAN Thioredoxin-dependent peroxide reductase, mitochondrial	6	7
P35237	SERPINB6	42.59	SPB6_HUMAN Serpin B6	6	7
P78417	GSTO1	27.55	GSTO1_HUMAN Glutathione S-transferase omega-1	6	7
P15880	RPS2	31.3	RS2_HUMAN 40S ribosomal protein S2	6	7
Q96HN2	AHCYL2	66.68	SAHH3_HUMAN Putative adenosylhomocysteinase 3	6	7
P41440	SLC19A1	64.83	S19A1_HUMAN Folate transporter 1	6	7
O15394	NCAM2	92.99	NCAM2_HUMAN Neural cell adhesion molecule 2	6	7
P12236	SLC25A6	32.85	ADT3_HUMAN ADP/ATP translocase 3	6	7
Q9ULI3	HEG1	147.37	HEG1_HUMAN Protein HEG homolog 1	6	7
P43353	ALDH3B1	51.81	AL3B1_HUMAN Aldehyde dehydrogenase family 3 member B1	6	6
P61026	RAB10	22.53	RAB10_HUMAN Ras-related protein Rab-10	6	6
O15143	ARPC1B	40.92	ARC1B_HUMAN Actin-related protein 2/3 complex subunit 1B	6	6
P00390	GSR	56.22	GSHR_HUMAN Glutathione reductase, mitochondrial	6	6
Q92629-2	SGCD	32.18	SGCD_HUMAN Isoform 2 of Delta-sarcoglycan	6	6
P50990	CCT8	59.58	TCPQ_HUMAN T-complex protein 1 subunit theta	6	6
P01019	AGT	53.12	ANGT_HUMAN Angiotensinogen	6	6
P84095	RHOG	21.29	RHOG_HUMAN Rho-related GTP-binding protein RhoG	6	6
P09417	QDPR	25.77	DHPR_HUMAN Dihydropteridine reductase	6	6
Q9Y265	RUVBL1	50.2	RUVB1_HUMAN RuvB-like 1	6	6
Q9HCJ6	VAT1L	45.87	VAT1L_HUMAN Synaptic vesicle membrane protein VAT-1 homolog-like	6	6
P30040	ERP29	28.98	ERP29_HUMAN Endoplasmic reticulum resident protein 29	6	6
Q9NPH2	ISYNA1	61.03	INO1_HUMAN Inositol-3-phosphate synthase 1	6	6
Q15286	RAB35	23.01	RAB35_HUMAN Ras-related protein Rab-35	6	6
Q9UHL4	DPP7	54.31	DPP2_HUMAN Dipeptidyl peptidase 2	6	6
Q9Y2S2	CRYL1	35.4	CRYL1_HUMAN Lambda-crystallin homolog	6	6
P07327	ADH1A	39.83	ADH1A_HUMAN Alcohol dehydrogenase 1A	6	6
Q96F07	CYFIP2	148.3	CYFP2_HUMAN Cytoplasmic FMR1-interacting protein 2	6	6
P11279	LAMP1	44.85	LAMP1_HUMAN Lysosome-associated membrane glycoprotein 1	6	6
P05546	SERPIND1	57.03	HEP2_HUMAN Heparin cofactor 2	6	6
Q9BW30	TPPP3	18.97	TPPP3_HUMAN Tubulin polymerization-promoting protein family member 3	6	6
P01834	IGKC	11.6	IGKC_HUMAN Ig kappa chain C region	5	87
Q5QNW6-2	HIST2H2BF	14.83	H2B2F_HUMAN Isoform 2 of Histone H2B type 2-F	5	28
P43003	SLC1A3	59.53	EAA1_HUMAN Excitatory amino acid transporter 1	5	22
P31949	S100A11	11.73	S10AB_HUMAN Protein S100-A11	5	21
Q9BUF5	TUBB6	49.82	TBB6_HUMAN Tubulin beta-6 chain	5	15
P15090	FABP4	14.71	FABP4_HUMAN Fatty acid-binding protein, adipocyte	5	13
P28676	GCA	23.99	GRAN_HUMAN Grancalcin	5	12
P68371	TUBB4B	49.8	TBB4B_HUMAN Tubulin beta-4B chain	5	11
P60660-2	MYL6	16.95	MYL6_HUMAN Isoform Smooth muscle of Myosin light polypeptide 6	5	11
P07737	PFN1	15.04	PROF1_HUMAN Profilin-1	5	10
Q00839	HNRNPU	90.53	HNRPU_HUMAN Heterogeneous nuclear ribonucleoprotein U	5	10
P13797	PLS3	70.77	PLST_HUMAN Plastin-3	5	10
Q99102	MUC4	231.37	MUC4_HUMAN Mucin-4	5	9
Q14CZ8	HEPACAM	46	HECAM_HUMAN Hepatocyte cell adhesion molecule	5	9
P41250	GARS	83.11	SYG_HUMAN Glycine--tRNA ligase	5	9
P09601	HMOX1	32.8	HMOX1_HUMAN Heme oxygenase 1	5	9
Q04760	GLO1	20.76	LGUL_HUMAN Lactoylglutathione lyase	5	9
P30044	PRDX5	22.07	PRDX5_HUMAN Peroxiredoxin-5, mitochondrial	5	9
O75396	SEC22B	24.58	SC22B_HUMAN Vesicle-trafficking protein SEC22b	5	8
Q95604	HLA-C	41.21	1C17_HUMAN HLA class I histocompatibility antigen, Cw-17 alpha chain	5	8
Q12905	ILF2	43.04	ILF2_HUMAN Interleukin enhancer-binding factor 2	5	8
O43776	NARS	62.9	SYNC_HUMAN Asparagine--tRNA ligase, cytoplasmic	5	8
P21579	SYT1	47.54	SYT1_HUMAN Synaptotagmin-1	5	8
Q14956	GPNMB	63.88	GPNMB_HUMAN Transmembrane glycoprotein NMB	5	8
P61160-2	ACTR2	45.35	ARP2_HUMAN Isoform 2 of Actin-related protein 2	5	8
P22894	MMP8	53.38	MMP8_HUMAN Neutrophil collagenase	5	8
P09110	ACAA1	44.26	THIK_HUMAN 3-ketoacyl-CoA thiolase, peroxisomal	5	8
P17931	LGALS3	26.14	LEG3_HUMAN Galectin-3	5	8
O00410-3	IPO5	125.46	IPO5_HUMAN Isoform 3 of Importin-5	5	7
P20339	RAB5A	23.64	RAB5A_HUMAN Ras-related protein Rab-5A	5	7
P27338	MAOB	58.73	AOFB_HUMAN Amine oxidase [flavin-containing] B	5	7
P13861	PRKAR2A	45.49	KAP2_HUMAN cAMP-dependent protein kinase type II-alpha regulatory subunit	5	7
P18669	PGAM1	28.79	PGAM1_HUMAN Phosphoglycerate mutase 1	5	7
P60880-2	SNAP25	23.32	SNP25_HUMAN Isoform 2 of Synaptosomal-associated protein 25	5	7
Q92752	TNR	149.47	TENR_HUMAN Tenascin-R	5	7
P13010	XRCC5	82.65	XRCC5_HUMAN X-ray repair cross-complementing protein 5	5	7
P54136	RARS	75.33	SYRC_HUMAN Arginine--tRNA ligase, cytoplasmic	5	7
Q9UI12	ATP6V1H	55.85	VATH_HUMAN V-type proton ATPase subunit H	5	7
P27348	YWHAQ	27.75	1433T_HUMAN 14-3-3 protein theta	5	7
P78324-2	SIRPA	55.36	SHPS1_HUMAN Isoform 2 of Tyrosine-protein phosphatase non-receptor type substrate 1	5	7
P18428	LBP	53.35	LBP_HUMAN Lipopolysaccharide-binding protein	5	7
P63096	GNAI1	40.34	GNAI1_HUMAN Guanine nucleotide-binding protein G(i) subunit alpha-1	5	7
P32119	PRDX2	21.88	PRDX2_HUMAN Peroxiredoxin-2	5	7
P47755	CAPZA2	32.93	CAZA2_HUMAN F-actin-capping protein subunit alpha-2	5	7
P48047	ATP5O	23.26	ATPO_HUMAN ATP synthase subunit O, mitochondrial	5	7
P04920	SLC4A2	136.92	B3A2_HUMAN Anion exchange protein 2	5	7
Q9NZN4	EHD2	61.12	EHD2_HUMAN EH domain-containing protein 2	5	7
P53985	SLC16A1	53.91	MOT1_HUMAN Monocarboxylate transporter 1	5	7
P04179	SOD2	24.71	SODM_HUMAN Superoxide dismutase [Mn], mitochondrial	5	7
Q9H3Z4	DNAJC5	22.13	DNJC5_HUMAN DnaJ homolog subfamily C member 5	5	7
Q9UGT4	SUSD2	90.15	SUSD2_HUMAN Sushi domain-containing protein 2	5	6
P13671	C6	104.72	CO6_HUMAN Complement component C6	5	6
Q6IBS0	TWF2	39.52	TWF2_HUMAN Twinfilin-2	5	6
Q9UL25	RAB21	24.33	RAB21_HUMAN Ras-related protein Rab-21	5	6
O00186	STXBP3	67.72	STXB3_HUMAN Syntaxin-binding protein 3	5	6
P17677-2	GAP43	28.75	NEUM_HUMAN Isoform 2 of Neuromodulin	5	6
Q15942	ZYX	61.24	ZYX_HUMAN Zyxin	5	6
Q10567	AP1B1	104.57	AP1B1_HUMAN AP-1 complex subunit beta-1	5	6
O00571	DDX3X	73.2	DDX3X_HUMAN ATP-dependent RNA helicase DDX3X	5	6
P31939	ATIC	64.58	PUR9_HUMAN Bifunctional purine biosynthesis protein PURH	5	6
P16402	HIST1H1D	22.34	H13_HUMAN Histone H1.3	5	6
Q9UM07	PADI4	74.03	PADI4_HUMAN Protein-arginine deiminase type-4	5	6
O43175	PHGDH	56.61	SERA_HUMAN D-3-phosphoglycerate dehydrogenase	5	6
P08865	RPSA	32.83	RSSA_HUMAN 40S ribosomal protein SA	5	6
O00161	SNAP23	23.34	SNP23_HUMAN Synaptosomal-associated protein 23	5	6
P00568	AK1	21.62	KAD1_HUMAN Adenylate kinase isoenzyme 1	5	6
P49368	CCT3	60.5	TCPG_HUMAN T-complex protein 1 subunit gamma	5	6
Q8TF71	SLC16A10	55.46	MOT10_HUMAN Monocarboxylate transporter 10	5	6
Q9NTJ5	SACM1L	66.92	SAC1_HUMAN Phosphatidylinositide phosphatase SAC1	5	6
P50897	PPT1	34.17	PPT1_HUMAN Palmitoyl-protein thioesterase 1	5	6
Q9HBA0	TRPV4	98.22	TRPV4_HUMAN Transient receptor potential cation channel subfamily V member 4	5	6
P61266	STX1B	33.22	STX1B_HUMAN Syntaxin-1B	5	6
P13807	GYS1	83.73	GYS1_HUMAN Glycogen [starch] synthase, muscle	5	6
Q13938	CAPS	20.95	CAYP1_HUMAN Calcyphosin	5	6
P11766	ADH5	39.7	ADHX_HUMAN Alcohol dehydrogenase class-3	5	6
P35232	PHB	29.79	PHB_HUMAN Prohibitin	5	6
P61225	RAP2B	20.49	RAP2B_HUMAN Ras-related protein Rap-2b	5	6
Q00325	SLC25A3	40.07	MPCP_HUMAN Phosphate carrier protein, mitochondrial	5	6
Q6XQN6-2	NAPRT1	60.25	PNCB_HUMAN Isoform 2 of Nicotinate phosphoribosyltransferase	5	6
P24557	TBXAS1	60.48	THAS_HUMAN Thromboxane-A synthase	5	6
P50443	SLC26A2	81.61	S26A2_HUMAN Sulfate transporter	5	6
Q9Y6M5	SLC30A1	55.26	ZNT1_HUMAN Zinc transporter 1	5	6
B5ME19	EIF3CL	105.41	EIFCL_HUMAN Eukaryotic translation initiation factor 3 subunit C-like protein	5	6
P61604	HSPE1	10.92	CH10_HUMAN 10 kDa heat shock protein, mitochondrial	5	6
Q00765	REEP5	21.48	REEP5_HUMAN Receptor expression-enhancing protein 5	5	6
O00203	AP3B1	121.24	AP3B1_HUMAN AP-3 complex subunit beta-1	5	6
P61158	ACTR3	47.34	ARP3_HUMAN Actin-related protein 3	5	6
P20618	PSMB1	26.47	PSB1_HUMAN Proteasome subunit beta type-1	5	6
Q16658	FSCN1	54.5	FSCN1_HUMAN Fascin	5	6
Q13423	NNT	113.82	NNTM_HUMAN NAD(P) transhydrogenase, mitochondrial	5	6
P00533	EGFR	134.19	EGFR_HUMAN Epidermal growth factor receptor	5	6
P45880-1	VDAC2	33.35	VDAC2_HUMAN Isoform 1 of Voltage-dependent anion-selective channel protein 2	5	6
Q9Y394	DHRS7	38.27	DHRS7_HUMAN Dehydrogenase/reductase SDR family member 7	5	6
Q96CW1	AP2M1	49.62	AP2M1_HUMAN AP-2 complex subunit mu	5	6
P00734	F2	69.99	THRB_HUMAN Prothrombin	5	6
P15121	AKR1B1	35.83	ALDR_HUMAN Aldose reductase	5	6
Q9NV96	TMEM30A	40.66	CC50A_HUMAN Cell cycle control protein 50A	5	6
Q9P265	DIP2B	171.38	DIP2B_HUMAN Disco-interacting protein 2 homolog B	5	6
Q53TN4	CYBRD1	31.62	CYBR1_HUMAN Cytochrome b reductase 1	5	6
P61163	ACTR1A	42.59	ACTZ_HUMAN Alpha-centractin	5	5
Q93050-3	ATP6V0A1	96.54	VPP1_HUMAN Isoform 3 of V-type proton ATPase 116 kDa subunit a isoform 1	5	5
P51991	HNRNPA3	39.57	ROA3_HUMAN Heterogeneous nuclear ribonucleoprotein A3	5	5
P61006	RAB8A	23.65	RAB8A_HUMAN Ras-related protein Rab-8A	5	5
O95436	SLC34A2	75.71	NPT2B_HUMAN Sodium-dependent phosphate transport protein 2B	5	5
O96009	NAPSA	45.36	NAPSA_HUMAN Napsin-A	5	5
P62826	RAN	24.41	RAN_HUMAN GTP-binding nuclear protein Ran	5	5
Q9Y6R1-5	SLC4A4	123.1	S4A4_HUMAN Isoform 5 of Electrogenic sodium bicarbonate cotransporter 1	5	5
Q9NVA2-2	SEP11	50.79	SEP11_HUMAN Isoform 2 of Septin-11	5	5
O95865	DDAH2	29.63	DDAH2_HUMAN N(G),N(G)-dimethylarginine dimethylaminohydrolase 2	5	5
P53634	CTSC	51.82	CATC_HUMAN Dipeptidyl peptidase 1	5	5
P12956	XRCC6	69.8	XRCC6_HUMAN X-ray repair cross-complementing protein 6	5	5
P43004	SLC1A2	62.06	EAA2_HUMAN Excitatory amino acid transporter 2	5	5
P58107	EPPK1	555.28	EPIPL_HUMAN Epiplakin	5	5
O00160	MYO1F	124.77	MYO1F_HUMAN Unconventional myosin-If	5	5
Q14344	GNA13	44.02	GNA13_HUMAN Guanine nucleotide-binding protein subunit alpha-13	5	5
P29728	OAS2	82.38	OAS2_HUMAN 2'-5'-oligoadenylate synthase 2	5	5
P05155	SERPING1	55.12	IC1_HUMAN Plasma protease C1 inhibitor	5	5
Q86Y82	STX12	31.62	STX12_HUMAN Syntaxin-12	5	5
P26447	S100A4	11.72	S10A4_HUMAN Protein S100-A4	5	5
P30838	ALDH3A1	50.36	AL3A1_HUMAN Aldehyde dehydrogenase, dimeric NADP-preferring	5	5
P13804	ETFA	35.06	ETFA_HUMAN Electron transfer flavoprotein subunit alpha, mitochondrial	5	5
Q9Y2Q0	ATP8A1	131.29	AT8A1_HUMAN Probable phospholipid-transporting ATPase IA	5	5
P28335	HTR2C	51.79	5HT2C_HUMAN 5-hydroxytryptamine receptor 2C	5	5
Q9UHD8	SEP9	65.36	SEPT9_HUMAN Septin-9	5	5
Q15435	PPP1R7	41.54	PP1R7_HUMAN Protein phosphatase 1 regulatory subunit 7	5	5
P14314	PRKCSH	59.39	GLU2B_HUMAN Glucosidase 2 subunit beta	5	5
P11717	IGF2R	274.2	MPRI_HUMAN Cation-independent mannose-6-phosphate receptor	5	5
P24752	ACAT1	45.17	THIL_HUMAN Acetyl-CoA acetyltransferase, mitochondrial	5	5
O60603	TLR2	89.78	TLR2_HUMAN Toll-like receptor 2	5	5
P21695	GPD1	37.54	GPDA_HUMAN Glycerol-3-phosphate dehydrogenase [NAD(+)], cytoplasmic	5	5
P52569-3	SLC7A2	75.94	CTR2_HUMAN Isoform 3 of Low affinity cationic amino acid transporter 2	5	5
P42224	STAT1	87.28	STAT1_HUMAN Signal transducer and activator of transcription 1-alpha/beta	5	5
P06865	HEXA	60.66	HEXA_HUMAN Beta-hexosaminidase subunit alpha	5	5
O00116	AGPS	72.87	ADAS_HUMAN Alkyldihydroxyacetonephosphate synthase, peroxisomal	5	5
Q8NCM8-2	DYNC2H1	493.11	DYHC2_HUMAN Isoform 2 of Cytoplasmic dynein 2 heavy chain 1	5	5
P20591	MX1	75.47	MX1_HUMAN Interferon-induced GTP-binding protein Mx1	5	5
Q92608	DOCK2	211.81	DOCK2_HUMAN Dedicator of cytokinesis protein 2	5	5
P01031	C5	188.19	CO5_HUMAN Complement C5	5	5
P46781	RPS9	22.58	RS9_HUMAN 40S ribosomal protein S9	5	5
Q96IU4	ABHD14B	22.33	ABHEB_HUMAN Alpha/beta hydrolase domain-containing protein 14B	5	5
P31323	PRKAR2B	46.27	KAP3_HUMAN cAMP-dependent protein kinase type II-beta regulatory subunit	5	5
O94832	MYO1D	116.13	MYO1D_HUMAN Unconventional myosin-Id	5	5
Q14194-2	CRMP1	74.22	DPYL1_HUMAN Isoform LCRMP-1 of Dihydropyrimidinase-related protein 1	4	12
P09382	LGALS1	14.71	LEG1_HUMAN Galectin-1	4	12
P68871	HBB	15.99	HBB_HUMAN Hemoglobin subunit beta	4	12
P30531	SLC6A1	67.03	SC6A1_HUMAN Sodium- and chloride-dependent GABA transporter 1	4	11
P07437	TUBB	49.64	TBB5_HUMAN Tubulin beta chain	4	10
P01860	IGHG3	41.26	IGHG3_HUMAN Ig gamma-3 chain C region	4	10
P08236	GUSB	74.68	BGLR_HUMAN Beta-glucuronidase	4	9
P16070	CD44	81.49	CD44_HUMAN CD44 antigen	4	9
P63000-2	RAC1	23.45	RAC1_HUMAN Isoform B of Ras-related C3 botulinum toxin substrate 1	4	9
Q9UD71	PPP1R1B	22.95	PPR1B_HUMAN Protein phosphatase 1 regulatory subunit 1B	4	8
Q15257	PPP2R4	40.64	PTPA_HUMAN Serine/threonine-protein phosphatase 2A activator	4	8
P63241-2	EIF5A	20.16	IF5A1_HUMAN Isoform 2 of Eukaryotic translation initiation factor 5A-1	4	8
P69905	HBA1	15.25	HBA_HUMAN Hemoglobin subunit alpha	4	8
P60201	PLP1	30.06	MYPR_HUMAN Myelin proteolipid protein	4	8
Q9NQW7-3	XPNPEP1	74.75	XPP1_HUMAN Isoform 3 of Xaa-Pro aminopeptidase 1	4	8
P01111	NRAS	21.22	RASN_HUMAN GTPase NRas	4	7
P30457	HLA-A	41.06	1A66_HUMAN HLA class I histocompatibility antigen, A-66 alpha chain	4	7
Q92499	DDX1	82.38	DDX1_HUMAN ATP-dependent RNA helicase DDX1	4	7
Q12907	LMAN2	40.2	LMAN2_HUMAN Vesicular integral-membrane protein VIP36	4	7
Q9H7P6	MVB12B	35.6	MB12B_HUMAN Multivesicular body subunit 12B	4	7
P21283	ATP6V1C1	43.91	VATC1_HUMAN V-type proton ATPase subunit C 1	4	7
Q9NP55	BPIFA1	26.7	BPIA1_HUMAN BPI fold-containing family A member 1	4	7
O14936	CASK	105.06	CSKP_HUMAN Peripheral plasma membrane protein CASK	4	7
O00429-6	DNM1L	83.35	DNM1L_HUMAN Isoform 6 of Dynamin-1-like protein	4	6
P06753-5	TPM3	28.85	TPM3_HUMAN Isoform 5 of Tropomyosin alpha-3 chain	4	6
P49006	MARCKSL1	19.52	MRP_HUMAN MARCKS-related protein	4	6
P61020	RAB5B	23.69	RAB5B_HUMAN Ras-related protein Rab-5B	4	6
P30043	BLVRB	22.11	BLVRB_HUMAN Flavin reductase (NADPH)	4	6
Q5T0D9	TPRG1L	30.19	TPRGL_HUMAN Tumor protein p63-regulated gene 1-like protein	4	6
P31689	DNAJA1	44.84	DNJA1_HUMAN DnaJ homolog subfamily A member 1	4	6
Q9H115	NAPB	33.54	SNAB_HUMAN Beta-soluble NSF attachment protein	4	6
Q6IAA8	LAMTOR1	17.73	LTOR1_HUMAN Ragulator complex protein LAMTOR1	4	6
P04196	HRG	59.54	HRG_HUMAN Histidine-rich glycoprotein	4	6
Q15365	PCBP1	37.47	PCBP1_HUMAN Poly(rC)-binding protein 1	4	6
Q9H4G4	GLIPR2	17.21	GAPR1_HUMAN Golgi-associated plant pathogenesis-related protein 1	4	6
A6NI72	NCF1B	44.79	NCF1B_HUMAN Putative neutrophil cytosol factor 1B	4	6
P62158	CALM1	16.83	CALM_HUMAN Calmodulin	4	6
P13762	HLA-DRB4	29.92	DRB4_HUMAN HLA class II histocompatibility antigen, DR beta 4 chain	4	6
P20702	ITGAX	127.75	ITAX_HUMAN Integrin alpha-X	4	6
Q8TD55	PLEKHO2	53.32	PKHO2_HUMAN Pleckstrin homology domain-containing family O member 2	4	6
Q08211	DHX9	140.87	DHX9_HUMAN ATP-dependent RNA helicase A	4	6
Q04828	AKR1C1	36.77	AK1C1_HUMAN Aldo-keto reductase family 1 member C1	4	6
P26599-3	PTBP1	59.6	PTBP1_HUMAN Isoform 3 of Polypyrimidine tract-binding protein 1	4	6
Q9H2U2-2	PPA2	39.61	IPYR2_HUMAN Isoform 2 of Inorganic pyrophosphatase 2, mitochondrial	4	6
Q12805	EFEMP1	54.6	FBLN3_HUMAN EGF-containing fibulin-like extracellular matrix protein 1	4	6
P55899	FCGRT	39.72	FCGRN_HUMAN IgG receptor FcRn large subunit p51	4	6
Q14739	LBR	70.66	LBR_HUMAN Lamin-B receptor	4	6
P51159	RAB27A	24.85	RB27A_HUMAN Ras-related protein Rab-27A	4	6
Q7Z404	TMC4	79.16	TMC4_HUMAN Transmembrane channel-like protein 4	4	6
Q8NFZ8	CADM4	42.76	CADM4_HUMAN Cell adhesion molecule 4	4	5
P0C0L5	C4B	192.63	CO4B_HUMAN Complement C4-B	4	5
Q04917	YWHAH	28.2	1433F_HUMAN 14-3-3 protein eta	4	5
P17655	CAPN2	79.94	CAN2_HUMAN Calpain-2 catalytic subunit	4	5
Q9HAS3	SLC28A3	76.88	S28A3_HUMAN Solute carrier family 28 member 3	4	5
P46821	MAP1B	270.47	MAP1B_HUMAN Microtubule-associated protein 1B	4	5
P16615	ATP2A2	114.68	AT2A2_HUMAN Sarcoplasmic/endoplasmic reticulum calcium ATPase 2	4	5
Q99828	CIB1	21.69	CIB1_HUMAN Calcium and integrin-binding protein 1	4	5
P49721	PSMB2	22.82	PSB2_HUMAN Proteasome subunit beta type-2	4	5
P68036-3	UBE2L3	23.99	UB2L3_HUMAN Isoform 3 of Ubiquitin-conjugating enzyme E2 L3	4	5
P43007	SLC1A4	55.69	SATT_HUMAN Neutral amino acid transporter A	4	5
P14415	ATP1B2	33.35	AT1B2_HUMAN Sodium/potassium-transporting ATPase subunit beta-2	4	5
P62136-2	PPP1CA	38.61	PP1A_HUMAN Isoform 2 of Serine/threonine-protein phosphatase PP1-alpha catalytic subunit	4	5
P04632	CAPNS1	28.3	CPNS1_HUMAN Calpain small subunit 1	4	5
Q52LD8	RFTN2	55.89	RFTN2_HUMAN Raftlin-2	4	5
Q8N0X7	SPG20	72.79	SPG20_HUMAN Spartin	4	5
Q86YQ8	CPNE8	63.07	CPNE8_HUMAN Copine-8	4	5
P22102	GART	107.7	PUR2_HUMAN Trifunctional purine biosynthetic protein adenosine-3	4	5
O60610	DIAPH1	141.26	DIAP1_HUMAN Protein diaphanous homolog 1	4	5
Q8NBX0	SCCPDH	47.12	SCPDL_HUMAN Saccharopine dehydrogenase-like oxidoreductase	4	5
Q9HB71	CACYBP	26.19	CYBP_HUMAN Calcyclin-binding protein	4	5
Q9P121-4	NTM	39.2	NTRI_HUMAN Isoform 4 of Neurotrimin	4	5
Q16891	IMMT	83.63	IMMT_HUMAN Mitochondrial inner membrane protein	4	5
P61019	RAB2A	23.53	RAB2A_HUMAN Ras-related protein Rab-2A	4	5
P25325	MPST	33.16	THTM_HUMAN 3-mercaptopyruvate sulfurtransferase	4	5
P43304	GPD2	80.8	GPDM_HUMAN Glycerol-3-phosphate dehydrogenase, mitochondrial	4	5
P51178-2	PLCD1	88.08	PLCD1_HUMAN Isoform 2 of 1-phosphatidylinositol 4,5-bisphosphate phosphodiesterase delta-1	4	5
Q9Y5Z4	HEBP2	22.86	HEBP2_HUMAN Heme-binding protein 2	4	5
P61586	RHOA	21.75	RHOA_HUMAN Transforming protein RhoA	4	5
P55060	CSE1L	110.35	XPO2_HUMAN Exportin-2	4	5
P08603	CFH	139	CFAH_HUMAN Complement factor H	4	5
P00325	ADH1B	39.83	ADH1B_HUMAN Alcohol dehydrogenase 1B	4	5
Q9NQ84-2	GPRC5C	49.36	GPC5C_HUMAN Isoform 2 of G-protein coupled receptor family C group 5 member C	4	5
P14317	HCLS1	53.98	HCLS1_HUMAN Hematopoietic lineage cell-specific protein	4	5
P52565	ARHGDIA	23.19	GDIR1_HUMAN Rho GDP-dissociation inhibitor 1	4	5
P33241-3	LSP1	50.36	LSP1_HUMAN Isoform 3 of Lymphocyte-specific protein 1	4	5
P30520	ADSS	50.07	PURA2_HUMAN Adenylosuccinate synthetase isozyme 2	4	5
P61247	RPS3A	29.93	RS3A_HUMAN 40S ribosomal protein S3a	4	5
Q00341	HDLBP	141.37	VIGLN_HUMAN Vigilin	4	5
P30711	GSTT1	27.32	GSTT1_HUMAN Glutathione S-transferase theta-1	4	5
Q9Y5X3	SNX5	46.79	SNX5_HUMAN Sorting nexin-5	4	5
Q8NBJ5	COLGALT1	71.59	GT251_HUMAN Procollagen galactosyltransferase 1	4	5
Q8N3R9	MPP5	77.25	MPP5_HUMAN MAGUK p55 subfamily member 5	4	5
P02042	HBD	16.05	HBD_HUMAN Hemoglobin subunit delta	4	5
Q00577	PURA	34.89	PURA_HUMAN Transcriptional activator protein Pur-alpha	4	5
P36957	DLST	48.72	ODO2_HUMAN Dihydrolipoyllysine-residue succinyltransferase component of 2-oxoglutarate dehydrogenase complex, mitochondrial	4	5
Q4U2R8	SLC22A6	61.78	S22A6_HUMAN Solute carrier family 22 member 6	4	5
P98172	EFNB1	37.98	EFNB1_HUMAN Ephrin-B1	4	5
O94811	TPPP	23.68	TPPP_HUMAN Tubulin polymerization-promoting protein	4	5
P02790	HPX	51.64	HEMO_HUMAN Hemopexin	4	5
Q5VW32	BROX	46.45	BROX_HUMAN BRO1 domain-containing protein BROX	4	5
P19022	CDH2	99.75	CADH2_HUMAN Cadherin-2	4	5
P46926	GNPDA1	32.65	GNPI1_HUMAN Glucosamine-6-phosphate isomerase 1	4	5
P28331-2	NDUFS1	80.95	NDUS1_HUMAN Isoform 2 of NADH-ubiquinone oxidoreductase 75 kDa subunit, mitochondrial	4	5
P08962	CD63	25.62	CD63_HUMAN CD63 antigen	4	5
Q15046-2	KARS	71.45	SYK_HUMAN Isoform Mitochondrial of Lysine--tRNA ligase	4	5
P33121	ACSL1	77.89	ACSL1_HUMAN Long-chain-fatty-acid--CoA ligase 1	4	5
Q92692	PVRL2	57.71	PVRL2_HUMAN Poliovirus receptor-related protein 2	4	5
Q01469	FABP5	15.15	FABP5_HUMAN Fatty acid-binding protein, epidermal	4	5
P21926	CD9	25.4	CD9_HUMAN CD9 antigen	4	5
Q96P63	SERPINB12	46.25	SPB12_HUMAN Serpin B12	4	5
P20292	ALOX5AP	18.15	AL5AP_HUMAN Arachidonate 5-lipoxygenase-activating protein	4	5
Q92556	ELMO1	83.78	ELMO1_HUMAN Engulfment and cell motility protein 1	4	5
P27361	MAPK3	43.11	MK03_HUMAN Mitogen-activated protein kinase 3	4	5
O43493	TGOLN2	51.08	TGON2_HUMAN Trans-Golgi network integral membrane protein 2	4	4
P31040	SDHA	72.65	DHSA_HUMAN Succinate dehydrogenase [ubiquinone] flavoprotein subunit, mitochondrial	4	4
Q07812-2	BAX	24.2	BAX_HUMAN Isoform Beta of Apoptosis regulator BAX	4	4
P35080-2	PFN2	15.08	PROF2_HUMAN Isoform IIb of Profilin-2	4	4
P31946	YWHAB	28.06	1433B_HUMAN 14-3-3 protein beta/alpha	4	4
P23246	SFPQ	76.1	SFPQ_HUMAN Splicing factor, proline- and glutamine-rich	4	4
P07954	FH	54.6	FUMH_HUMAN Fumarate hydratase, mitochondrial	4	4
Q53GQ0	HSD17B12	34.3	DHB12_HUMAN Estradiol 17-beta-dehydrogenase 12	4	4
P98194-7	ATP2C1	107.07	AT2C1_HUMAN Isoform 7 of Calcium-transporting ATPase type 2C member 1	4	4
Q13011	ECH1	35.79	ECH1_HUMAN Delta(3,5)-Delta(2,4)-dienoyl-CoA isomerase, mitochondrial	4	4
Q16881	TXNRD1	70.86	TRXR1_HUMAN Thioredoxin reductase 1, cytoplasmic	4	4
Q8TDZ2-4	MICAL1	119.75	MICA1_HUMAN Isoform 4 of Protein-methionine sulfoxide oxidase MICAL1	4	4
O14950	MYL12B	19.77	ML12B_HUMAN Myosin regulatory light chain 12B	4	4
P13746-2	HLA-A	41.44	1A11_HUMAN Isoform 2 of HLA class I histocompatibility antigen, A-11 alpha chain	4	4
P30153	PPP2R1A	65.27	2AAA_HUMAN Serine/threonine-protein phosphatase 2A 65 kDa regulatory subunit A alpha isoform	4	4
P08237-3	PFKM	93.19	K6PF_HUMAN Isoform 3 of 6-phosphofructokinase, muscle type	4	4
P19086	GNAZ	40.9	GNAZ_HUMAN Guanine nucleotide-binding protein G(z) subunit alpha	4	4
P28072	PSMB6	25.34	PSB6_HUMAN Proteasome subunit beta type-6	4	4
Q86X29	LSR	71.39	LSR_HUMAN Lipolysis-stimulated lipoprotein receptor	4	4
P27816	MAP4	120.93	MAP4_HUMAN Microtubule-associated protein 4	4	4
O75751	SLC22A3	61.24	S22A3_HUMAN Solute carrier family 22 member 3	4	4
P05455	SSB	46.81	LA_HUMAN Lupus La protein	4	4
Q7L576	CYFIP1	145.09	CYFP1_HUMAN Cytoplasmic FMR1-interacting protein 1	4	4
O14786	NRP1	103.07	NRP1_HUMAN Neuropilin-1	4	4
Q9H313-3	TTYH1	49.74	TTYH1_HUMAN Isoform 3 of Protein tweety homolog 1	4	4
Q9UQ80	PA2G4	43.76	PA2G4_HUMAN Proliferation-associated protein 2G4	4	4
Q12959-2	DLG1	103.26	DLG1_HUMAN Isoform 2 of Disks large homolog 1	4	4
Q3LXA3	DAK	58.91	DHAK_HUMAN Bifunctional ATP-dependent dihydroxyacetone kinase/FAD-AMP lyase (cyclizing)	4	4
P19440	GGT1	61.37	GGT1_HUMAN Gamma-glutamyltranspeptidase 1	4	4
P36871	PGM1	61.41	PGM1_HUMAN Phosphoglucomutase-1	4	4
P16284	PECAM1	82.48	PECA1_HUMAN Platelet endothelial cell adhesion molecule	4	4
Q9NZ08-2	ERAP1	107.77	ERAP1_HUMAN Isoform 2 of Endoplasmic reticulum aminopeptidase 1	4	4
Q03013	GSTM4	25.54	GSTM4_HUMAN Glutathione S-transferase Mu 4	4	4
Q04446	GBE1	80.42	GLGB_HUMAN 1,4-alpha-glucan-branching enzyme	4	4
P62081	RPS7	22.11	RS7_HUMAN 40S ribosomal protein S7	4	4
Q08257	CRYZ	35.18	QOR_HUMAN Quinone oxidoreductase	4	4
P60900	PSMA6	27.38	PSA6_HUMAN Proteasome subunit alpha type-6	4	4
Q15758	SLC1A5	56.56	AAAT_HUMAN Neutral amino acid transporter B(0)	4	4
P02652	APOA2	11.17	APOA2_HUMAN Apolipoprotein A-II	4	4
Q92820	GGH	35.94	GGH_HUMAN Gamma-glutamyl hydrolase	4	4
Q9UP95-7	SLC12A4	119.67	S12A4_HUMAN Isoform 7 of Solute carrier family 12 member 4	4	4
P62269	RPS18	17.71	RS18_HUMAN 40S ribosomal protein S18	4	4
P43034	PAFAH1B1	46.61	LIS1_HUMAN Platelet-activating factor acetylhydrolase IB subunit alpha	4	4
Q13428-4	TCOF1	155.84	TCOF_HUMAN Isoform 4 of Treacle protein	4	4
P08582	MFI2	80.16	TRFM_HUMAN Melanotransferrin	4	4
Q8N6C5-4	IGSF1	149.33	IGSF1_HUMAN Isoform 4 of Immunoglobulin superfamily member 1	4	4
P09651	HNRNPA1	38.72	ROA1_HUMAN Heterogeneous nuclear ribonucleoprotein A1	4	4
P48065	SLC6A12	69.32	S6A12_HUMAN Sodium- and chloride-dependent betaine transporter	4	4
Q14156	EFR3A	92.86	EFR3A_HUMAN Protein EFR3 homolog A	4	4
P25774	CTSS	37.47	CATS_HUMAN Cathepsin S	4	4
P29692-2	EEF1D	71.36	EF1D_HUMAN Isoform 2 of Elongation factor 1-delta	4	4
Q99747	NAPG	34.72	SNAG_HUMAN Gamma-soluble NSF attachment protein	4	4
Q05682	CALD1	93.18	CALD1_HUMAN Caldesmon	4	4
Q9HCH3	CPNE5	65.69	CPNE5_HUMAN Copine-5	4	4
P07741	APRT	19.6	APT_HUMAN Adenine phosphoribosyltransferase	4	4
P14384	CPM	50.48	CBPM_HUMAN Carboxypeptidase M	4	4
Q96TC7	RMDN3	52.09	RMD3_HUMAN Regulator of microtubule dynamics protein 3	4	4
P17066	HSPA6	70.98	HSP76_HUMAN Heat shock 70 kDa protein 6	4	4
P02511	CRYAB	20.15	CRYAB_HUMAN Alpha-crystallin B chain	4	4
Q93008	USP9X	292.09	USP9X_HUMAN Probable ubiquitin carboxyl-terminal hydrolase FAF-X	4	4
Q99523	SORT1	92.01	SORT_HUMAN Sortilin	4	4
O14879	IFIT3	55.95	IFIT3_HUMAN Interferon-induced protein with tetratricopeptide repeats 3	4	4
P02792	FTL	20.01	FRIL_HUMAN Ferritin light chain	4	4
Q02790	FKBP4	51.77	FKBP4_HUMAN Peptidyl-prolyl cis-trans isomerase FKBP4	4	4
P51674	GPM6A	31.19	GPM6A_HUMAN Neuronal membrane glycoprotein M6-a	4	4
P18085	ARF4	20.5	ARF4_HUMAN ADP-ribosylation factor 4	4	4
Q9UM19	HPCAL4	22.19	HPCL4_HUMAN Hippocalcin-like protein 4	4	4
Q9UPY5	SLC7A11	55.39	XCT_HUMAN Cystine/glutamate transporter	4	4
P50225	SULT1A1	34.14	ST1A1_HUMAN Sulfotransferase 1A1	4	4
Q9BR76	CORO1B	54.2	COR1B_HUMAN Coronin-1B	4	4
Q5JTV8	TOR1AIP1	66.21	TOIP1_HUMAN Torsin-1A-interacting protein 1	4	4
Q99623	PHB2	33.28	PHB2_HUMAN Prohibitin-2	4	4
P36542	ATP5C1	32.98	ATPG_HUMAN ATP synthase subunit gamma, mitochondrial	4	4
Q05655-2	PRKCD	80.9	KPCD_HUMAN Isoform 2 of Protein kinase C delta type	4	4
Q9UBI6	GNG12	8	GBG12_HUMAN Guanine nucleotide-binding protein G(I)/G(S)/G(O) subunit gamma-12	4	4
Q08170	SRSF4	56.65	SRSF4_HUMAN Serine/arginine-rich splicing factor 4	4	4
Q86VB7-2	CD163	125.9	C163A_HUMAN Isoform 2 of Scavenger receptor cysteine-rich type 1 protein M130	4	4
P23284	PPIB	23.73	PPIB_HUMAN Peptidyl-prolyl cis-trans isomerase B	4	4
P36578	RPL4	47.67	RL4_HUMAN 60S ribosomal protein L4	4	4
P06753	TPM3	32.93	TPM3_HUMAN Tropomyosin alpha-3 chain	4	4
Q9UIQ6	LNPEP	117.27	LCAP_HUMAN Leucyl-cystinyl aminopeptidase	4	4
P42658	DPP6	97.53	DPP6_HUMAN Dipeptidyl aminopeptidase-like protein 6	4	4
O75781	PALM	42.05	PALM_HUMAN Paralemmin-1	4	4
P62701	RPS4X	29.58	RS4X_HUMAN 40S ribosomal protein S4, X isoform	4	4
Q9P2J5	LARS	134.38	SYLC_HUMAN Leucine--tRNA ligase, cytoplasmic	4	4
P78536	ADAM17	92.96	ADA17_HUMAN Disintegrin and metalloproteinase domain-containing protein 17	4	4
P38117-2	ETFB	37.41	ETFB_HUMAN Isoform 2 of Electron transfer flavoprotein subunit beta	4	4
P22748	CA4	35.01	CAH4_HUMAN Carbonic anhydrase 4	4	4
O75923-13	DYSF	241.2	DYSF_HUMAN Isoform 13 of Dysferlin	4	4
P50570-4	DNM2	97.91	DYN2_HUMAN Isoform 4 of Dynamin-2	4	4
O94760	DDAH1	31.1	DDAH1_HUMAN N(G),N(G)-dimethylarginine dimethylaminohydrolase 1	4	4
O43301	HSPA12A	74.93	HS12A_HUMAN Heat shock 70 kDa protein 12A	4	4
P13686	ACP5	36.58	PPA5_HUMAN Tartrate-resistant acid phosphatase type 5	4	4
P78344	EIF4G2	102.3	IF4G2_HUMAN Eukaryotic translation initiation factor 4 gamma 2	4	4
Q86X55	CARM1	65.81	CARM1_HUMAN Histone-arginine methyltransferase CARM1	4	4
P05089	ARG1	34.71	ARGI1_HUMAN Arginase-1	4	4
P16083	NQO2	25.9	NQO2_HUMAN Ribosyldihydronicotinamide dehydrogenase [quinone]	4	4
P49588	AARS	106.74	SYAC_HUMAN Alanine--tRNA ligase, cytoplasmic	4	4
P28161	GSTM2	25.73	GSTM2_HUMAN Glutathione S-transferase Mu 2	4	4
Q7L5N7	LPCAT2	60.17	PCAT2_HUMAN Lysophosphatidylcholine acyltransferase 2	4	4
P62280	RPS11	18.42	RS11_HUMAN 40S ribosomal protein S11	4	4
P41219-2	PRPH	53.75	PERI_HUMAN Isoform 2 of Peripherin	3	17
Q9H4B7	TUBB1	50.29	TBB1_HUMAN Tubulin beta-1 chain	3	12
P20160	AZU1	26.87	CAP7_HUMAN Azurocidin	3	11
B9A064	IGLL5	23.05	IGLL5_HUMAN Immunoglobulin lambda-like polypeptide 5	3	11
P54707-2	ATP12A	115.98	AT12A_HUMAN Isoform 2 of Potassium-transporting ATPase alpha chain 2	3	11
P01598		11.78	KV106_HUMAN Ig kappa chain V-I region EU	3	10
P60953-1	CDC42	21.3	CDC42_HUMAN Isoform 1 of Cell division control protein 42 homolog	3	10
P01903	HLA-DRA	28.59	DRA_HUMAN HLA class II histocompatibility antigen, DR alpha chain	3	8
P02794	FTH1	21.21	FRIH_HUMAN Ferritin heavy chain	3	8
P04350	TUBB4A	49.55	TBB4A_HUMAN Tubulin beta-4A chain	3	7
Q9P2R3-4	ANKFY1	132.74	ANFY1_HUMAN Isoform 4 of Ankyrin repeat and FYVE domain-containing protein 1	3	6
Q03518	TAP1	87.16	TAP1_HUMAN Antigen peptide transporter 1	3	6
P40763	STAT3	88.01	STAT3_HUMAN Signal transducer and activator of transcription 3	3	6
Q13492	PICALM	70.71	PICAL_HUMAN Phosphatidylinositol-binding clathrin assembly protein	3	6
Q6RW13	AGTRAP	17.41	ATRAP_HUMAN Type-1 angiotensin II receptor-associated protein	3	6
P01857	IGHG1	36.08	IGHG1_HUMAN Ig gamma-1 chain C region	3	6
Q9NSD5	SLC6A13	67.96	S6A13_HUMAN Sodium- and chloride-dependent GABA transporter 2	3	6
Q6P4A8	PLBD1	63.21	PLBL1_HUMAN Phospholipase B-like 1	3	6
P01034	CST3	15.79	CYTC_HUMAN Cystatin-C	3	6
P39656	DDOST	50.77	OST48_HUMAN Dolichyl-diphosphooligosaccharide--protein glycosyltransferase 48 kDa subunit	3	5
P67809	YBX1	35.9	YBOX1_HUMAN Nuclease-sensitive element-binding protein 1	3	5
Q9UKS6	PACSIN3	48.46	PACN3_HUMAN Protein kinase C and casein kinase substrate in neurons protein 3	3	5
Q7Z6L0-2	PRRT2	40.2	PRRT2_HUMAN Isoform 2 of Proline-rich transmembrane protein 2	3	5
Q14642	INPP5A	47.79	I5P1_HUMAN Type I inositol 1,4,5-trisphosphate 5-phosphatase	3	5
O75487	GPC4	62.37	GPC4_HUMAN Glypican-4	3	5
Q8N126-2	CADM3	46.99	CADM3_HUMAN Isoform 2 of Cell adhesion molecule 3	3	5
P54727	RAD23B	43.14	RD23B_HUMAN UV excision repair protein RAD23 homolog B	3	5
O14773	TPP1	61.21	TPP1_HUMAN Tripeptidyl-peptidase 1	3	5
Q02878	RPL6	32.71	RL6_HUMAN 60S ribosomal protein L6	3	5
Q5ZPR3	CD276	57.2	CD276_HUMAN CD276 antigen	3	5
Q9UNZ2-5	NSFL1C	40.79	NSF1C_HUMAN Isoform 3 of NSFL1 cofactor p47	3	5
Q68D91	MBLAC2	31.35	MBLC2_HUMAN Metallo-beta-lactamase domain-containing protein 2	3	5
Q9H9H4	VPS37B	31.29	VP37B_HUMAN Vacuolar protein sorting-associated protein 37B	3	5
Q9Y289	SLC5A6	68.6	SC5A6_HUMAN Sodium-dependent multivitamin transporter	3	5
O75223	GGCT	20.99	GGCT_HUMAN Gamma-glutamylcyclotransferase	3	5
P61981	YWHAG	28.28	1433G_HUMAN 14-3-3 protein gamma	3	5
P25787	PSMA2	25.88	PSA2_HUMAN Proteasome subunit alpha type-2	3	5
P24158	PRTN3	27.79	PRTN3_HUMAN Myeloblastin	3	5
P49720	PSMB3	22.93	PSB3_HUMAN Proteasome subunit beta type-3	3	5
Q92542	NCSTN	78.36	NICA_HUMAN Nicastrin	3	5
O14818	PSMA7	27.87	PSA7_HUMAN Proteasome subunit alpha type-7	3	5
P16278	GLB1	76.03	BGAL_HUMAN Beta-galactosidase	3	5
P35573	AGL	174.65	GDE_HUMAN Glycogen debranching enzyme	3	5
P04271	S100B	10.71	S100B_HUMAN Protein S100-B	3	5
O60884	DNAJA2	45.72	DNJA2_HUMAN DnaJ homolog subfamily A member 2	3	5
P08567	PLEK	40.1	PLEK_HUMAN Pleckstrin	3	5
P51858-3	HDGF	28.25	HDGF_HUMAN Isoform 3 of Hepatoma-derived growth factor	3	5
O94973-2	AP2A2	104.02	AP2A2_HUMAN Isoform 2 of AP-2 complex subunit alpha-2	3	5
P18136		14.08	KV313_HUMAN Ig kappa chain V-III region HIC	3	5
P26639-2	TARS	86.81	SYTC_HUMAN Isoform 2 of Threonine--tRNA ligase, cytoplasmic	3	5
P07858	CTSB	37.8	CATB_HUMAN Cathepsin B	3	5
P20338	RAB4A	24.37	RAB4A_HUMAN Ras-related protein Rab-4A	3	5
Q5TEJ8	THEMIS2	72	THMS2_HUMAN Protein THEMIS2	3	5
Q86WV6	TMEM173	42.17	STING_HUMAN Stimulator of interferon genes protein	3	5
Q8N0Y7	PGAM4	28.76	PGAM4_HUMAN Probable phosphoglycerate mutase 4	3	5
P60903	S100A10	11.2	S10AA_HUMAN Protein S100-A10	3	5
P49913	CAMP	19.29	CAMP_HUMAN Cathelicidin antimicrobial peptide	3	5
P01591	IGJ	18.09	IGJ_HUMAN Immunoglobulin J chain	3	5
Q9H0X4	ITFG3	59.62	ITFG3_HUMAN Protein ITFG3	3	4
P35754	GLRX	11.77	GLRX1_HUMAN Glutaredoxin-1	3	4
P62191	PSMC1	49.15	PRS4_HUMAN 26S protease regulatory subunit 4	3	4
O00764	PDXK	35.08	PDXK_HUMAN Pyridoxal kinase	3	4
Q13561-2	DCTN2	44.79	DCTN2_HUMAN Isoform 2 of Dynactin subunit 2	3	4
P32969	RPL9	21.85	RL9_HUMAN 60S ribosomal protein L9	3	4
O14880	MGST3	16.51	MGST3_HUMAN Microsomal glutathione S-transferase 3	3	4
Q9UKY7	CDV3	27.32	CDV3_HUMAN Protein CDV3 homolog	3	4
P04233	CD74	33.49	HG2A_HUMAN HLA class II histocompatibility antigen gamma chain	3	4
Q92734	TFG	43.42	TFG_HUMAN Protein TFG	3	4
Q8N392	ARHGAP18	74.93	RHG18_HUMAN Rho GTPase-activating protein 18	3	4
O43399-7	TPD52L2	24.84	TPD54_HUMAN Isoform 7 of Tumor protein D54	3	4
O00303	EIF3F	37.54	EIF3F_HUMAN Eukaryotic translation initiation factor 3 subunit F	3	4
Q9Y4I1-3	MYO5A	218.47	MYO5A_HUMAN Isoform 3 of Unconventional myosin-Va	3	4
Q96S97	MYADM	35.25	MYADM_HUMAN Myeloid-associated differentiation marker	3	4
P40199	CEACAM6	37.17	CEAM6_HUMAN Carcinoembryonic antigen-related cell adhesion molecule 6	3	4
P20645	M6PR	30.97	MPRD_HUMAN Cation-dependent mannose-6-phosphate receptor	3	4
Q9BRX8	FAM213A	25.75	F213A_HUMAN Redox-regulatory protein FAM213A	3	4
Q99714	HSD17B10	26.91	HCD2_HUMAN 3-hydroxyacyl-CoA dehydrogenase type-2	3	4
P30050	RPL12	17.81	RL12_HUMAN 60S ribosomal protein L12	3	4
P01920	HLA-DQB1	29.97	DQB1_HUMAN HLA class II histocompatibility antigen, DQ beta 1 chain	3	4
Q8WVM8	SCFD1	72.33	SCFD1_HUMAN Sec1 family domain-containing protein 1	3	4
P18084	ITGB5	88	ITB5_HUMAN Integrin beta-5	3	4
Q9Y3I0	RTCB	55.17	RTCB_HUMAN tRNA-splicing ligase RtcB homolog	3	4
P80748		11.93	LV302_HUMAN Ig lambda chain V-III region LOI	3	4
P26006-1	ITGA3	118.68	ITA3_HUMAN Isoform 2 of Integrin alpha-3	3	4
O75821	EIF3G	35.59	EIF3G_HUMAN Eukaryotic translation initiation factor 3 subunit G	3	4
P10644	PRKAR1A	42.95	KAP0_HUMAN cAMP-dependent protein kinase type I-alpha regulatory subunit	3	4
Q8TD20	SLC2A12	66.92	GTR12_HUMAN Solute carrier family 2, facilitated glucose transporter member 12	3	4
P49902	NT5C2	64.93	5NTC_HUMAN Cytosolic purine 5'-nucleotidase	3	4
P41732	TSPAN7	27.56	TSN7_HUMAN Tetraspanin-7	3	4
P22307	SCP2	58.96	NLTP_HUMAN Non-specific lipid-transfer protein	3	4
P17900	GM2A	20.82	SAP3_HUMAN Ganglioside GM2 activator	3	4
A1L0T0	ILVBL	67.82	ILVBL_HUMAN Acetolactate synthase-like protein	3	4
Q14699	RFTN1	63.11	RFTN1_HUMAN Raftlin	3	4
Q13797	ITGA9	114.42	ITA9_HUMAN Integrin alpha-9	3	4
P57087-3	JAM2	34.53	JAM2_HUMAN Isoform 3 of Junctional adhesion molecule B	3	4
O95197	RTN3	112.54	RTN3_HUMAN Reticulon-3	3	4
Q13618	CUL3	88.87	CUL3_HUMAN Cullin-3	3	4
Q9Y6G9	DYNC1LI1	56.54	DC1L1_HUMAN Cytoplasmic dynein 1 light intermediate chain 1	3	4
Q92616	GCN1L1	292.57	GCN1L_HUMAN Translational activator GCN1	3	4
Q9Y277-2	VDAC3	30.77	VDAC3_HUMAN Isoform 2 of Voltage-dependent anion-selective channel protein 3	3	4
P05090	APOD	21.26	APOD_HUMAN Apolipoprotein D	3	4
P11177	PDHB	39.21	ODPB_HUMAN Pyruvate dehydrogenase E1 component subunit beta, mitochondrial	3	4
P07585	DCN	39.72	PGS2_HUMAN Decorin	3	4
O14817	TSPAN4	26.1	TSN4_HUMAN Tetraspanin-4	3	4
P05156	CFI	65.71	CFAI_HUMAN Complement factor I	3	4
P22694-2	PRKACB	46.21	KAPCB_HUMAN Isoform 2 of cAMP-dependent protein kinase catalytic subunit beta	3	4
Q07960	ARHGAP1	50.4	RHG01_HUMAN Rho GTPase-activating protein 1	3	4
Q96N66	MBOAT7	52.73	MBOA7_HUMAN Lysophospholipid acyltransferase 7	3	4
P04004	VTN	54.27	VTNC_HUMAN Vitronectin	3	4
O43592	XPOT	109.89	XPOT_HUMAN Exportin-T	3	4
P27169	PON1	39.71	PON1_HUMAN Serum paraoxonase/arylesterase 1	3	4
Q6NUK1	SLC25A24	53.32	SCMC1_HUMAN Calcium-binding mitochondrial carrier protein SCaMC-1	3	4
Q15436	SEC23A	86.11	SC23A_HUMAN Protein transport protein Sec23A	3	4
Q96FL8-3	SLC47A1	63.51	S47A1_HUMAN Isoform 3 of Multidrug and toxin extrusion protein 1	3	4
Q4VNC0	ATP13A5	137.24	AT135_HUMAN Probable cation-transporting ATPase 13A5	3	4
Q16666	IFI16	88.2	IF16_HUMAN Gamma-interferon-inducible protein 16	3	4
Q9Y624	F11R	32.56	JAM1_HUMAN Junctional adhesion molecule A	3	4
O95352	ATG7	77.91	ATG7_HUMAN Ubiquitin-like modifier-activating enzyme ATG7	3	4
P54764	EPHA4	109.79	EPHA4_HUMAN Ephrin type-A receptor 4	3	4
P50416	CPT1A	88.31	CPT1A_HUMAN Carnitine O-palmitoyltransferase 1, liver isoform	3	4
P32754	HPD	44.91	HPPD_HUMAN 4-hydroxyphenylpyruvate dioxygenase	3	4
Q9ULZ3	PYCARD	21.61	ASC_HUMAN Apoptosis-associated speck-like protein containing a CARD	3	4
Q5VW38	GPR107	66.95	GP107_HUMAN Protein GPR107	3	4
O60547	GMDS	41.92	GMDS_HUMAN GDP-mannose 4,6 dehydratase	3	4
Q13099	IFT88	94.21	IFT88_HUMAN Intraflagellar transport protein 88 homolog	3	4
P00492	HPRT1	24.56	HPRT_HUMAN Hypoxanthine-guanine phosphoribosyltransferase	3	4
Q03135	CAV1	20.46	CAV1_HUMAN Caveolin-1	3	4
Q9P035	PTPLAD1	43.13	HACD3_HUMAN Very-long-chain (3R)-3-hydroxyacyl-[acyl-carrier protein] dehydratase 3	3	4
Q8TAX7	MUC7	39.13	MUC7_HUMAN Mucin-7	3	4
P15313	ATP6V1B1	56.8	VATB1_HUMAN V-type proton ATPase subunit B, kidney isoform	3	4
P15291	B4GALT1	43.89	B4GT1_HUMAN Beta-1,4-galactosyltransferase 1	3	4
P19823	ITIH2	106.4	ITIH2_HUMAN Inter-alpha-trypsin inhibitor heavy chain H2	3	4
P46976	GYG1	39.36	GLYG_HUMAN Glycogenin-1	3	4
P11310-2	ACADM	46.99	ACADM_HUMAN Isoform 2 of Medium-chain specific acyl-CoA dehydrogenase, mitochondrial	3	4
Q9UQ35	SRRM2	299.44	SRRM2_HUMAN Serine/arginine repetitive matrix protein 2	3	4
O14807	MRAS	23.83	RASM_HUMAN Ras-related protein M-Ras	3	4
P02774-3	GC	55.09	VTDB_HUMAN Isoform 3 of Vitamin D-binding protein	3	4
Q5T1M5	FKBP15	133.55	FKB15_HUMAN FK506-binding protein 15	3	3
P27449	ATP6V0C	15.73	VATL_HUMAN V-type proton ATPase 16 kDa proteolipid subunit	3	3
Q9NTK5	OLA1	44.72	OLA1_HUMAN Obg-like ATPase 1	3	3
P04080	CSTB	11.13	CYTB_HUMAN Cystatin-B	3	3
O60883	GPR37L1	52.74	ETBR2_HUMAN Prosaposin receptor GPR37L1	3	3
Q8WWT9	SLC13A3	66.8	S13A3_HUMAN Solute carrier family 13 member 3	3	3
Q07020	RPL18	21.62	RL18_HUMAN 60S ribosomal protein L18	3	3
P13489	RNH1	49.94	RINI_HUMAN Ribonuclease inhibitor	3	3
O60462	NRP2	104.79	NRP2_HUMAN Neuropilin-2	3	3
O95218	ZRANB2	37.38	ZRAB2_HUMAN Zinc finger Ran-binding domain-containing protein 2	3	3
P55957-2	BID	26.82	BID_HUMAN Isoform 2 of BH3-interacting domain death agonist	3	3
Q92945	KHSRP	73.07	FUBP2_HUMAN Far upstream element-binding protein 2	3	3
Q9HBJ8	TMEM27	25.22	TMM27_HUMAN Collectrin	3	3
P24666	ACP1	18.03	PPAC_HUMAN Low molecular weight phosphotyrosine protein phosphatase	3	3
P35611-3	ADD1	84.25	ADDA_HUMAN Isoform 3 of Alpha-adducin	3	3
Q96D96	HVCN1	31.66	HVCN1_HUMAN Voltage-gated hydrogen channel 1	3	3
P35580-4	MYH10	232.38	MYH10_HUMAN Isoform 4 of Myosin-10	3	3
P15104	GLUL	42.04	GLNA_HUMAN Glutamine synthetase	3	3
O60826	CCDC22	70.71	CCD22_HUMAN Coiled-coil domain-containing protein 22	3	3
P27701	CD82	29.61	CD82_HUMAN CD82 antigen	3	3
Q9NY33	DPP3	82.54	DPP3_HUMAN Dipeptidyl peptidase 3	3	3
P55795	HNRNPH2	49.23	HNRH2_HUMAN Heterogeneous nuclear ribonucleoprotein H2	3	3
P67775	PPP2CA	35.57	PP2AA_HUMAN Serine/threonine-protein phosphatase 2A catalytic subunit alpha isoform	3	3
Q9Y696	CLIC4	28.75	CLIC4_HUMAN Chloride intracellular channel protein 4	3	3
Q9ULC3	RAB23	26.64	RAB23_HUMAN Ras-related protein Rab-23	3	3
O60928	KCNJ13	40.5	IRK13_HUMAN Inward rectifier potassium channel 13	3	3
Q9H3G5	CPVL	54.13	CPVL_HUMAN Probable serine carboxypeptidase CPVL	3	3
P67936	TPM4	28.5	TPM4_HUMAN Tropomyosin alpha-4 chain	3	3
Q8TCZ2-5	CD99L2	28.89	C99L2_HUMAN Isoform 5 of CD99 antigen-like protein 2	3	3
Q96IJ6-2	GMPPA	51.99	GMPPA_HUMAN Isoform 2 of Mannose-1-phosphate guanyltransferase alpha	3	3
P09455-3	RBP1	17.51	RET1_HUMAN Isoform 3 of Retinol-binding protein 1	3	3
P35998	PSMC2	48.6	PRS7_HUMAN 26S protease regulatory subunit 7	3	3
P68402	PAFAH1B2	25.55	PA1B2_HUMAN Platelet-activating factor acetylhydrolase IB subunit beta	3	3
P30085	CMPK1	22.21	KCY_HUMAN UMP-CMP kinase	3	3
Q9NX63	CHCHD3	26.14	CHCH3_HUMAN Coiled-coil-helix-coiled-coil-helix domain-containing protein 3, mitochondrial	3	3
P52272	HNRNPM	77.46	HNRPM_HUMAN Heterogeneous nuclear ribonucleoprotein M	3	3
P28074	PSMB5	28.46	PSB5_HUMAN Proteasome subunit beta type-5	3	3
P62328	TMSB4X	5.05	TYB4_HUMAN Thymosin beta-4	3	3
Q9UHQ9	CYB5R1	34.07	NB5R1_HUMAN NADH-cytochrome b5 reductase 1	3	3
P21964	COMT	30.02	COMT_HUMAN Catechol O-methyltransferase	3	3
Q9HAT2	SIAE	58.28	SIAE_HUMAN Sialate O-acetylesterase	3	3
P63244	GNB2L1	35.05	GBLP_HUMAN Guanine nucleotide-binding protein subunit beta-2-like 1	3	3
Q01650	SLC7A5	54.97	LAT1_HUMAN Large neutral amino acids transporter small subunit 1	3	3
P62424	RPL7A	29.98	RL7A_HUMAN 60S ribosomal protein L7a	3	3
Q15366-2	PCBP2	38.63	PCBP2_HUMAN Isoform 2 of Poly(rC)-binding protein 2	3	3
Q9NWB7	IFT57	49.08	IFT57_HUMAN Intraflagellar transport protein 57 homolog	3	3
P63151-2	PPP2R2A	52.97	2ABA_HUMAN Isoform 2 of Serine/threonine-protein phosphatase 2A 55 kDa regulatory subunit B alpha isoform	3	3
P04003	C4BPA	66.99	C4BPA_HUMAN C4b-binding protein alpha chain	3	3
O00754	MAN2B1	113.67	MA2B1_HUMAN Lysosomal alpha-mannosidase	3	3
P62333	PSMC6	44.15	PRS10_HUMAN 26S protease regulatory subunit 10B	3	3
P99999	CYCS	11.74	CYC_HUMAN Cytochrome c	3	3
Q95IE3	HLA-DRB1	29.86	2B1C_HUMAN HLA class II histocompatibility antigen, DRB1-12 beta chain	3	3
P35270	SPR	28.03	SPRE_HUMAN Sepiapterin reductase	3	3
Q9H444	CHMP4B	24.93	CHM4B_HUMAN Charged multivesicular body protein 4b	3	3
P16401	HIST1H1B	22.57	H15_HUMAN Histone H1.5	3	3
P16050	ALOX15	74.76	LOX15_HUMAN Arachidonate 15-lipoxygenase	3	3
P43121	MCAM	71.56	MUC18_HUMAN Cell surface glycoprotein MUC18	3	3
Q9H2G2	SLK	142.61	SLK_HUMAN STE20-like serine/threonine-protein kinase	3	3
P08631	HCK	59.56	HCK_HUMAN Tyrosine-protein kinase HCK	3	3
P02763	ORM1	23.5	A1AG1_HUMAN Alpha-1-acid glycoprotein 1	3	3
O14617-5	AP3D1	136.56	AP3D1_HUMAN Isoform 5 of AP-3 complex subunit delta-1	3	3
P51570	GALK1	42.25	GALK1_HUMAN Galactokinase	3	3
Q9BTM1-2	H2AFJ	16.1	H2AJ_HUMAN Isoform 2 of Histone H2A.J	3	3
P15559	NQO1	30.85	NQO1_HUMAN NAD(P)H dehydrogenase [quinone] 1	3	3
O43760	SYNGR2	24.79	SNG2_HUMAN Synaptogyrin-2	3	3
Q969T9	WBP2	28.07	WBP2_HUMAN WW domain-binding protein 2	3	3
Q8WXF7	ATL1	63.5	ATLA1_HUMAN Atlastin-1	3	3
Q8IZ83	ALDH16A1	85.07	A16A1_HUMAN Aldehyde dehydrogenase family 16 member A1	3	3
Q9C0B5	ZDHHC5	77.5	ZDHC5_HUMAN Palmitoyltransferase ZDHHC5	3	3
Q9Y6E0	STK24	49.28	STK24_HUMAN Serine/threonine-protein kinase 24	3	3
P02747	C1QC	25.76	C1QC_HUMAN Complement C1q subcomponent subunit C	3	3
Q9NZB2-6	FAM120A	125.19	F120A_HUMAN Isoform F of Constitutive coactivator of PPAR-gamma-like protein 1	3	3
Q99729-2	HNRNPAB	35.95	ROAA_HUMAN Isoform 2 of Heterogeneous nuclear ribonucleoprotein A/B	3	3
O95292	VAPB	27.21	VAPB_HUMAN Vesicle-associated membrane protein-associated protein B/C	3	3
Q12765-2	SCRN1	48.68	SCRN1_HUMAN Isoform 2 of Secernin-1	3	3
P53990-5	IST1	41.54	IST1_HUMAN Isoform 5 of IST1 homolog	3	3
P02746	C1QB	26.7	C1QB_HUMAN Complement C1q subcomponent subunit B	3	3
P12109	COL6A1	108.46	CO6A1_HUMAN Collagen alpha-1(VI) chain	3	3
Q9BXS5-2	AP1M1	49.81	AP1M1_HUMAN Isoform 2 of AP-1 complex subunit mu-1	3	3
Q9Y3L3	SH3BP1	75.67	3BP1_HUMAN SH3 domain-binding protein 1	3	3
P26373	RPL13	24.25	RL13_HUMAN 60S ribosomal protein L13	3	3
P20340-2	RAB6A	23.53	RAB6A_HUMAN Isoform 2 of Ras-related protein Rab-6A	3	3
P07996	THBS1	129.3	TSP1_HUMAN Thrombospondin-1	3	3
Q92930	RAB8B	23.57	RAB8B_HUMAN Ras-related protein Rab-8B	3	3
Q13724	MOGS	91.86	MOGS_HUMAN Mannosyl-oligosaccharide glucosidase	3	3
Q96FW1	OTUB1	31.26	OTUB1_HUMAN Ubiquitin thioesterase OTUB1	3	3
P30273	FCER1G	9.66	FCERG_HUMAN High affinity immunoglobulin epsilon receptor subunit gamma	3	3
P59998-2	ARPC4	71.67	ARPC4_HUMAN Isoform 2 of Actin-related protein 2/3 complex subunit 4	3	3
Q15691	MAPRE1	29.98	MARE1_HUMAN Microtubule-associated protein RP/EB family member 1	3	3
Q15582	TGFBI	74.63	BGH3_HUMAN Transforming growth factor-beta-induced protein ig-h3	3	3
Q96A65	EXOC4	110.43	EXOC4_HUMAN Exocyst complex component 4	3	3
Q99447-3	PCYT2	45.59	PCY2_HUMAN Isoform 3 of Ethanolamine-phosphate cytidylyltransferase	3	3
P46777	RPL5	34.34	RL5_HUMAN 60S ribosomal protein L5	3	3
Q13884	SNTB1	58.03	SNTB1_HUMAN Beta-1-syntrophin	3	3
Q15181	PPA1	32.64	IPYR_HUMAN Inorganic pyrophosphatase	3	3
Q4VNC1	ATP13A4	133.9	AT134_HUMAN Probable cation-transporting ATPase 13A4	3	3
P60842	EIF4A1	46.12	IF4A1_HUMAN Eukaryotic initiation factor 4A-I	3	3
P41222	PTGDS	21.02	PTGDS_HUMAN Prostaglandin-H2 D-isomerase	3	3
Q8IV08	PLD3	54.67	PLD3_HUMAN Phospholipase D3	3	3
Q8N9N7	LRRC57	26.74	LRC57_HUMAN Leucine-rich repeat-containing protein 57	3	3
P26583	HMGB2	24.02	HMGB2_HUMAN High mobility group protein B2	3	3
P18124	RPL7	29.21	RL7_HUMAN 60S ribosomal protein L7	3	3
P53041	PPP5C	56.84	PPP5_HUMAN Serine/threonine-protein phosphatase 5	3	3
P50895	BCAM	67.36	BCAM_HUMAN Basal cell adhesion molecule	3	3
P62241	RPS8	24.19	RS8_HUMAN 40S ribosomal protein S8	3	3
Q6KB66	KRT80	50.49	K2C80_HUMAN Keratin, type II cytoskeletal 80	3	3
Q14258	TRIM25	70.93	TRI25_HUMAN E3 ubiquitin/ISG15 ligase TRIM25	3	3
P16870	CPE	53.12	CBPE_HUMAN Carboxypeptidase E	3	3
P00403	MT-CO2	25.55	COX2_HUMAN Cytochrome c oxidase subunit 2	3	3
P04066	FUCA1	53.65	FUCO_HUMAN Tissue alpha-L-fucosidase	3	3
P13611	VCAN	372.59	CSPG2_HUMAN Versican core protein	3	3
Q9BRF8	CPPED1	35.53	CPPED_HUMAN Calcineurin-like phosphoesterase domain-containing protein 1	3	3
Q5KU26	COLEC12	81.46	COL12_HUMAN Collectin-12	3	3
P42704	LRPPRC	157.81	LPPRC_HUMAN Leucine-rich PPR motif-containing protein, mitochondrial	3	3
Q9P1U1	ACTR3B	47.58	ARP3B_HUMAN Actin-related protein 3B	3	3
Q7Z5R6	APBB1IP	73.14	AB1IP_HUMAN Amyloid beta A4 precursor protein-binding family B member 1-interacting protein	3	3
Q5SSJ5	HP1BP3	61.17	HP1B3_HUMAN Heterochromatin protein 1-binding protein 3	3	3
P06727	APOA4	45.37	APOA4_HUMAN Apolipoprotein A-IV	3	3
P13473-3	LAMP2	45.14	LAMP2_HUMAN Isoform LAMP-2C of Lysosome-associated membrane glycoprotein 2	3	3
Q04637-9	EIF4G1	176.13	IF4G1_HUMAN Isoform 9 of Eukaryotic translation initiation factor 4 gamma 1	3	3
P31930	UQCRC1	52.61	QCR1_HUMAN Cytochrome b-c1 complex subunit 1, mitochondrial	3	3
O75787	ATP6AP2	38.98	RENR_HUMAN Renin receptor	3	3
Q9Y4L1	HYOU1	111.27	HYOU1_HUMAN Hypoxia up-regulated protein 1	3	3
Q9NYF8	BCLAF1	106.06	BCLF1_HUMAN Bcl-2-associated transcription factor 1	3	3
Q92633	LPAR1	41.08	LPAR1_HUMAN Lysophosphatidic acid receptor 1	3	3
P12314	FCGR1A	42.6	FCGR1_HUMAN High affinity immunoglobulin gamma Fc receptor I	3	3
P10515	DLAT	68.95	ODP2_HUMAN Dihydrolipoyllysine-residue acetyltransferase component of pyruvate dehydrogenase complex, mitochondrial	3	3
Q9P0L0-2	VAPA	32.59	VAPA_HUMAN Isoform 2 of Vesicle-associated membrane protein-associated protein A	3	3
P31948	STIP1	62.6	STIP1_HUMAN Stress-induced-phosphoprotein 1	3	3
Q96DG6	CMBL	28.03	CMBL_HUMAN Carboxymethylenebutenolidase homolog	3	3
P02765	AHSG	39.3	FETUA_HUMAN Alpha-2-HS-glycoprotein	3	3
Q7Z3J2	C16orf62	109.49	CP062_HUMAN UPF0505 protein C16orf62	3	3
O95433	AHSA1	38.25	AHSA1_HUMAN Activator of 90 kDa heat shock protein ATPase homolog 1	3	3
P29317	EPHA2	108.2	EPHA2_HUMAN Ephrin type-A receptor 2	3	3
A6NHG4	DDTL	14.19	DDTL_HUMAN D-dopachrome decarboxylase-like protein	3	3
P48637	GSS	52.35	GSHB_HUMAN Glutathione synthetase	3	3
P26012	ITGB8	85.58	ITB8_HUMAN Integrin beta-8	3	3
P11117	ACP2	48.31	PPAL_HUMAN Lysosomal acid phosphatase	3	3
Q8TCC7-2	SLC22A8	60.67	S22A8_HUMAN Isoform 2 of Solute carrier family 22 member 8	3	3
Q13347	EIF3I	36.48	EIF3I_HUMAN Eukaryotic translation initiation factor 3 subunit I	3	3
P46721	SLCO1A2	74.1	SO1A2_HUMAN Solute carrier organic anion transporter family member 1A2	3	3
O15371	EIF3D	63.93	EIF3D_HUMAN Eukaryotic translation initiation factor 3 subunit D	3	3
Q99460	PSMD1	105.77	PSMD1_HUMAN 26S proteasome non-ATPase regulatory subunit 1	3	3
P28070	PSMB4	29.19	PSB4_HUMAN Proteasome subunit beta type-4	3	3
O75695	RP2	39.62	XRP2_HUMAN Protein XRP2	3	3
P36405	ARL3	20.44	ARL3_HUMAN ADP-ribosylation factor-like protein 3	3	3
P43686	PSMC4	47.34	PRS6B_HUMAN 26S protease regulatory subunit 6B	3	3
P14209	CD99	18.84	CD99_HUMAN CD99 antigen	3	3
Q13393	PLD1	124.11	PLD1_HUMAN Phospholipase D1	3	3
P28066	PSMA5	26.39	PSA5_HUMAN Proteasome subunit alpha type-5	3	3
Q15029	EFTUD2	109.37	U5S1_HUMAN 116 kDa U5 small nuclear ribonucleoprotein component	3	3
Q9H0E2	TOLLIP	30.26	TOLIP_HUMAN Toll-interacting protein	3	3
O60701	UGDH	54.99	UGDH_HUMAN UDP-glucose 6-dehydrogenase	3	3
P48506	GCLC	72.72	GSH1_HUMAN Glutamate--cysteine ligase catalytic subunit	3	3
O43426	SYNJ1	172.99	SYNJ1_HUMAN Synaptojanin-1	3	3
O94979-8	SEC31A	134.41	SC31A_HUMAN Isoform 8 of Protein transport protein Sec31A	3	3
P20810-6	CAST	84.89	ICAL_HUMAN Isoform 6 of Calpastatin	3	3
Q06124	PTPN11	68.39	PTN11_HUMAN Tyrosine-protein phosphatase non-receptor type 11	3	3
P51153	RAB13	22.76	RAB13_HUMAN Ras-related protein Rab-13	3	3
P46977	STT3A	80.48	STT3A_HUMAN Dolichyl-diphosphooligosaccharide--protein glycosyltransferase subunit STT3A	3	3
Q92841	DDX17	80.22	DDX17_HUMAN Probable ATP-dependent RNA helicase DDX17	3	3
Q8NCG7	DAGLB	73.68	DGLB_HUMAN Sn1-specific diacylglycerol lipase beta	3	3
P01042	KNG1	71.91	KNG1_HUMAN Kininogen-1	3	3
Q9UNM6-2	PSMD13	42.92	PSD13_HUMAN Isoform 2 of 26S proteasome non-ATPase regulatory subunit 13	3	3
P78363	ABCA4	255.78	ABCA4_HUMAN Retinal-specific ATP-binding cassette transporter	3	3
P19021-5	PAM	108.33	AMD_HUMAN Isoform 5 of Peptidyl-glycine alpha-amidating monooxygenase	3	3
Q99426	TBCB	27.31	TBCB_HUMAN Tubulin-folding cofactor B	3	3
P21912	SDHB	31.61	DHSB_HUMAN Succinate dehydrogenase [ubiquinone] iron-sulfur subunit, mitochondrial	3	3
Q8NHH9	ATL2	66.19	ATLA2_HUMAN Atlastin-2	3	3
Q9UMY4	SNX12	19.72	SNX12_HUMAN Sorting nexin-12	3	3
P25786-2	PSMA1	30.22	PSA1_HUMAN Isoform Long of Proteasome subunit alpha type-1	3	3
Q13131-2	PRKAA1	65.48	AAPK1_HUMAN Isoform 2 of 5'-AMP-activated protein kinase catalytic subunit alpha-1	3	3
Q9NZ01	TECR	36.01	TECR_HUMAN Very-long-chain enoyl-CoA reductase	3	3
P61601	NCALD	22.23	NCALD_HUMAN Neurocalcin-delta	3	3
P34913	EPHX2	62.57	HYES_HUMAN Bifunctional epoxide hydrolase 2	3	3
P29972	AQP1	28.51	AQP1_HUMAN Aquaporin-1	2	16
P60033	CD81	25.79	CD81_HUMAN CD81 antigen	2	14
P01597		11.65	KV105_HUMAN Ig kappa chain V-I region DEE	2	12
P14618	PKM	57.9	KPYM_HUMAN Pyruvate kinase PKM	2	8
P01781		12.72	HV320_HUMAN Ig heavy chain V-III region GAL	2	8
P02689	PMP2	14.9	MYP2_HUMAN Myelin P2 protein	2	7
Q01628	IFITM3	14.62	IFM3_HUMAN Interferon-induced transmembrane protein 3	2	6
Q9NVZ3-2	NECAP2	29.45	NECP2_HUMAN Isoform 2 of Adaptin ear-binding coat-associated protein 2	2	6
P01767		12.37	HV306_HUMAN Ig heavy chain V-III region BUT	2	6
O75915	ARL6IP5	21.6	PRAF3_HUMAN PRA1 family protein 3	2	5
Q92743	HTRA1	51.25	HTRA1_HUMAN Serine protease HTRA1	2	5
P51809	VAMP7	24.92	VAMP7_HUMAN Vesicle-associated membrane protein 7	2	5
P05387	RPLP2	11.66	RLA2_HUMAN 60S acidic ribosomal protein P2	2	5
Q9C0E8	LNP	47.71	LNP_HUMAN Protein lunapark	2	5
P60953	CDC42	21.25	CDC42_HUMAN Cell division control protein 42 homolog	2	5
O75477	ERLIN1	38.9	ERLN1_HUMAN Erlin-1	2	5
O95183	VAMP5	12.8	VAMP5_HUMAN Vesicle-associated membrane protein 5	2	5
Q9NZH0-2	GPRC5B	44.9	GPC5B_HUMAN Isoform 2 of G-protein coupled receptor family C group 5 member B	2	5
Q96QR1	SCGB3A1	10.09	SG3A1_HUMAN Secretoglobin family 3A member 1	2	5
P16949-2	STMN1	19.81	STMN1_HUMAN Isoform 2 of Stathmin	2	5
P52943-2	CRIP2	30.2	CRIP2_HUMAN Isoform 2 of Cysteine-rich protein 2	2	4
Q9UQB8	BAIAP2	60.83	BAIP2_HUMAN Brain-specific angiogenesis inhibitor 1-associated protein 2	2	4
P12931-2	SRC	60.55	SRC_HUMAN Isoform 2 of Proto-oncogene tyrosine-protein kinase Src	2	4
Q66K74	MAP1S	112.14	MAP1S_HUMAN Microtubule-associated protein 1S	2	4
P06310		14.7	KV206_HUMAN Ig kappa chain V-II region RPMI 6410	2	4
Q6YN16	HSDL2	45.37	HSDL2_HUMAN Hydroxysteroid dehydrogenase-like protein 2	2	4
Q9BWD1	ACAT2	41.32	THIC_HUMAN Acetyl-CoA acetyltransferase, cytosolic	2	4
Q6ZTQ4	CDHR3	97.92	CDHR3_HUMAN Cadherin-related family member 3	2	4
P46778	RPL21	18.55	RL21_HUMAN 60S ribosomal protein L21	2	4
P26885	FKBP2	15.64	FKBP2_HUMAN Peptidyl-prolyl cis-trans isomerase FKBP2	2	4
P05771-2	PRKCB	76.96	KPCB_HUMAN Isoform Beta-II of Protein kinase C beta type	2	4
Q8N3J6-3	CADM2	47.53	CADM2_HUMAN Isoform 3 of Cell adhesion molecule 2	2	4
Q1KMD3	HNRNPUL2	85.05	HNRL2_HUMAN Heterogeneous nuclear ribonucleoprotein U-like protein 2	2	4
Q96C23	GALM	37.74	GALM_HUMAN Aldose 1-epimerase	2	4
P61018-2	RAB4B	27.49	RAB4B_HUMAN Isoform 2 of Ras-related protein Rab-4B	2	4
Q9UPI3	FLVCR2	57.2	FLVC2_HUMAN Feline leukemia virus subgroup C receptor-related protein 2	2	4
Q99572	P2RX7	68.54	P2RX7_HUMAN P2X purinoceptor 7	2	4
P98196	ATP11A	129.67	AT11A_HUMAN Probable phospholipid-transporting ATPase IH	2	4
Q9NR45	NANS	40.28	SIAS_HUMAN Sialic acid synthase	2	4
P30084	ECHS1	31.37	ECHM_HUMAN Enoyl-CoA hydratase, mitochondrial	2	4
Q9Y281	CFL2	18.72	COF2_HUMAN Cofilin-2	2	4
P05388	RPLP0	34.25	RLA0_HUMAN 60S acidic ribosomal protein P0	2	4
Q96B97	SH3KBP1	73.08	SH3K1_HUMAN SH3 domain-containing kinase-binding protein 1	2	4
P36222	CHI3L1	42.6	CH3L1_HUMAN Chitinase-3-like protein 1	2	4
Q05209	PTPN12	88.05	PTN12_HUMAN Tyrosine-protein phosphatase non-receptor type 12	2	4
O43681	ASNA1	38.77	ASNA_HUMAN ATPase ASNA1	2	4
A6NIZ1		20.91	RP1BL_HUMAN Ras-related protein Rap-1b-like protein	2	4
P0C7P4	UQCRFS1P1	30.8	UCRIL_HUMAN Putative cytochrome b-c1 complex subunit Rieske-like protein 1	2	4
P13929	ENO3	46.96	ENOB_HUMAN Beta-enolase	2	4
O43570	CA12	39.43	CAH12_HUMAN Carbonic anhydrase 12	2	4
P84157	MXRA7	21.45	MXRA7_HUMAN Matrix-remodeling-associated protein 7	2	4
P06703	S100A6	10.17	S10A6_HUMAN Protein S100-A6	2	4
Q8TCJ2	STT3B	93.61	STT3B_HUMAN Dolichyl-diphosphooligosaccharide--protein glycosyltransferase subunit STT3B	2	4
P18077	RPL35A	12.53	RL35A_HUMAN 60S ribosomal protein L35a	2	4
P28065	PSMB9	23.25	PSB9_HUMAN Proteasome subunit beta type-9	2	4
Q71UI9	H2AFV	13.5	H2AV_HUMAN Histone H2A.V	2	3
P09913	IFIT2	54.6	IFIT2_HUMAN Interferon-induced protein with tetratricopeptide repeats 2	2	3
O60888-2	CUTA	20.91	CUTA_HUMAN Isoform A of Protein CutA	2	3
Q5D862	FLG2	247.93	FILA2_HUMAN Filaggrin-2	2	3
Q15404	RSU1	31.52	RSU1_HUMAN Ras suppressor protein 1	2	3
Q9NZL9	MAT2B	37.53	MAT2B_HUMAN Methionine adenosyltransferase 2 subunit beta	2	3
Q9UBQ7	GRHPR	35.65	GRHPR_HUMAN Glyoxylate reductase/hydroxypyruvate reductase	2	3
Q10588	BST1	35.7	BST1_HUMAN ADP-ribosyl cyclase 2	2	3
O15374	SLC16A4	53.99	MOT5_HUMAN Monocarboxylate transporter 5	2	3
P35222	CTNNB1	85.44	CTNB1_HUMAN Catenin beta-1	2	3
Q00169	PITPNA	31.79	PIPNA_HUMAN Phosphatidylinositol transfer protein alpha isoform	2	3
Q12913	PTPRJ	145.85	PTPRJ_HUMAN Receptor-type tyrosine-protein phosphatase eta	2	3
P29508	SERPINB3	44.54	SPB3_HUMAN Serpin B3	2	3
Q13409	DYNC1I2	71.41	DC1I2_HUMAN Cytoplasmic dynein 1 intermediate chain 2	2	3
O15498	YKT6	22.4	YKT6_HUMAN Synaptobrevin homolog YKT6	2	3
O15127	SCAMP2	36.63	SCAM2_HUMAN Secretory carrier-associated membrane protein 2	2	3
P17661	DES	53.5	DESM_HUMAN Desmin	2	3
Q8N766	EMC1	111.69	EMC1_HUMAN ER membrane protein complex subunit 1	2	3
P35247	SFTPD	37.7	SFTPD_HUMAN Pulmonary surfactant-associated protein D	2	3
O95479	H6PD	88.84	G6PE_HUMAN GDH/6PGL endoplasmic bifunctional protein	2	3
Q8NG11	TSPAN14	30.67	TSN14_HUMAN Tetraspanin-14	2	3
Q96F85	CNRIP1	18.64	CNRP1_HUMAN CB1 cannabinoid receptor-interacting protein 1	2	3
P17813	ENG	70.53	EGLN_HUMAN Endoglin	2	3
Q96HR9	REEP6	20.72	REEP6_HUMAN Receptor expression-enhancing protein 6	2	3
P49768	PSEN1	52.63	PSN1_HUMAN Presenilin-1	2	3
P02751	FN1	262.46	FINC_HUMAN Fibronectin	2	3
O43598	DNPH1	19.1	DNPH1_HUMAN 2'-deoxynucleoside 5'-phosphate N-hydrolase 1	2	3
P20701-2	ITGAL	134.34	ITAL_HUMAN Isoform 2 of Integrin alpha-L	2	3
P51606	RENBP	48.8	RENBP_HUMAN N-acylglucosamine 2-epimerase	2	3
Q9BXK5	BCL2L13	52.69	B2L13_HUMAN Bcl-2-like protein 13	2	3
Q9UG01	IFT172	197.45	IF172_HUMAN Intraflagellar transport protein 172 homolog	2	3
P38571	LIPA	45.39	LICH_HUMAN Lysosomal acid lipase/cholesteryl ester hydrolase	2	3
O60493	SNX3	18.75	SNX3_HUMAN Sorting nexin-3	2	3
Q9NR31	SAR1A	22.35	SAR1A_HUMAN GTP-binding protein SAR1a	2	3
P31025	LCN1	19.24	LCN1_HUMAN Lipocalin-1	2	3
Q9H8Y8	GORASP2	47.12	GORS2_HUMAN Golgi reassembly-stacking protein 2	2	3
P14866	HNRNPL	64.09	HNRPL_HUMAN Heterogeneous nuclear ribonucleoprotein L	2	3
Q86VL8	SLC47A2	65.04	S47A2_HUMAN Multidrug and toxin extrusion protein 2	2	3
Q9UBR2	CTSZ	33.85	CATZ_HUMAN Cathepsin Z	2	3
P50135	HNMT	33.27	HNMT_HUMAN Histamine N-methyltransferase	2	3
O15126	SCAMP1	37.9	SCAM1_HUMAN Secretory carrier-associated membrane protein 1	2	3
Q96AC1-3	FERMT2	78.63	FERM2_HUMAN Isoform 3 of Fermitin family homolog 2	2	3
P38919	EIF4A3	46.84	IF4A3_HUMAN Eukaryotic initiation factor 4A-III	2	3
P01040	CSTA	11	CYTA_HUMAN Cystatin-A	2	3
O60762	DPM1	29.62	DPM1_HUMAN Dolichol-phosphate mannosyltransferase	2	3
P37235	HPCAL1	22.3	HPCL1_HUMAN Hippocalcin-like protein 1	2	3
Q99439	CNN2	33.68	CNN2_HUMAN Calponin-2	2	3
Q9Y639	NPTN	44.36	NPTN_HUMAN Neuroplastin	2	3
B0I1T2	MYO1G	116.37	MYO1G_HUMAN Unconventional myosin-Ig	2	3
Q9HBH5	RDH14	36.84	RDH14_HUMAN Retinol dehydrogenase 14	2	3
P49753	ACOT2	53.18	ACOT2_HUMAN Acyl-coenzyme A thioesterase 2, mitochondrial	2	3
Q16623	STX1A	33	STX1A_HUMAN Syntaxin-1A	2	3
Q13185	CBX3	20.8	CBX3_HUMAN Chromobox protein homolog 3	2	3
Q08AM6	VAC14	87.92	VAC14_HUMAN Protein VAC14 homolog	2	3
Q8WWA0	ITLN1	34.94	ITLN1_HUMAN Intelectin-1	2	3
Q9NVD7	PARVA	42.22	PARVA_HUMAN Alpha-parvin	2	3
P81605	DCD	9.25	DCD_HUMAN Dermcidin	2	3
P23763	VAMP1	12.89	VAMP1_HUMAN Vesicle-associated membrane protein 1	2	3
Q96RF0	SNX18	68.85	SNX18_HUMAN Sorting nexin-18	2	3
Q15067	ACOX1	74.38	ACOX1_HUMAN Peroxisomal acyl-coenzyme A oxidase 1	2	3
Q9HAV0	GNB4	37.54	GBB4_HUMAN Guanine nucleotide-binding protein subunit beta-4	2	3
Q14714	SSPN	26.6	SSPN_HUMAN Sarcospan	2	3
P04433		12.57	KV309_HUMAN Ig kappa chain V-III region VG (Fragment)	2	3
Q7Z5G4	GOLGA7	15.81	GOGA7_HUMAN Golgin subfamily A member 7	2	3
Q16836-2	HADH	42.11	HCDH_HUMAN Isoform 2 of Hydroxyacyl-coenzyme A dehydrogenase, mitochondrial	2	3
P18464	HLA-B	40.54	1B51_HUMAN HLA class I histocompatibility antigen, B-51 alpha chain	2	3
Q13642	FHL1	36.24	FHL1_HUMAN Four and a half LIM domains protein 1	2	3
P61086	UBE2K	22.39	UBE2K_HUMAN Ubiquitin-conjugating enzyme E2 K	2	3
O43237	DYNC1LI2	54.07	DC1L2_HUMAN Cytoplasmic dynein 1 light intermediate chain 2	2	3
P04207		14.27	KV308_HUMAN Ig kappa chain V-III region CLL	2	3
P41252	IARS	144.41	SYIC_HUMAN Isoleucine--tRNA ligase, cytoplasmic	2	3
P53992	SEC24C	118.25	SC24C_HUMAN Protein transport protein Sec24C	2	3
Q6UX73	C16orf89	45.36	CP089_HUMAN UPF0764 protein C16orf89	2	3
Q15738	NSDHL	41.87	NSDHL_HUMAN Sterol-4-alpha-carboxylate 3-dehydrogenase, decarboxylating	2	3
P26022	PTX3	41.95	PTX3_HUMAN Pentraxin-related protein PTX3	2	3
P53007	SLC25A1	33.99	TXTP_HUMAN Tricarboxylate transport protein, mitochondrial	2	3
P19827	ITIH1	101.33	ITIH1_HUMAN Inter-alpha-trypsin inhibitor heavy chain H1	2	3
Q92575	UBXN4	56.74	UBXN4_HUMAN UBX domain-containing protein 4	2	3
P84103	SRSF3	19.32	SRSF3_HUMAN Serine/arginine-rich splicing factor 3	2	3
P08514	ITGA2B	113.31	ITA2B_HUMAN Integrin alpha-IIb	2	3
Q9Y5K6	CD2AP	71.41	CD2AP_HUMAN CD2-associated protein	2	3
Q92974	ARHGEF2	111.47	ARHG2_HUMAN Rho guanine nucleotide exchange factor 2	2	3
Q8N5K1	CISD2	15.27	CISD2_HUMAN CDGSH iron-sulfur domain-containing protein 2	2	3
P50502	ST13	41.31	F10A1_HUMAN Hsc70-interacting protein	2	3
O75347	TBCA	12.85	TBCA_HUMAN Tubulin-specific chaperone A	2	3
P48029-2	SLC6A8	80.08	SC6A8_HUMAN Isoform 2 of Sodium- and chloride-dependent creatine transporter 1	2	3
Q07021	C1QBP	31.34	C1QBP_HUMAN Complement component 1 Q subcomponent-binding protein, mitochondrial	2	3
Q9BZ67	FRMD8	51.19	FRMD8_HUMAN FERM domain-containing protein 8	2	3
P08574	CYC1	35.4	CY1_HUMAN Cytochrome c1, heme protein, mitochondrial	2	3
Q9ULF5	SLC39A10	94.07	S39AA_HUMAN Zinc transporter ZIP10	2	3
O00232	PSMD12	52.87	PSD12_HUMAN 26S proteasome non-ATPase regulatory subunit 12	2	3
Q9UJ68	MSRA	26.12	MSRA_HUMAN Mitochondrial peptide methionine sulfoxide reductase	2	3
P83731	RPL24	17.77	RL24_HUMAN 60S ribosomal protein L24	2	3
Q2M389	KIAA1033	136.32	WASH7_HUMAN WASH complex subunit 7	2	3
O60313-2	OPA1	115.81	OPA1_HUMAN Isoform 2 of Dynamin-like 120 kDa protein, mitochondrial	2	3
Q00796	SORD	38.3	DHSO_HUMAN Sorbitol dehydrogenase	2	3
O00231-2	PSMD11	47.51	PSD11_HUMAN Isoform 2 of 26S proteasome non-ATPase regulatory subunit 11	2	3
P39019	RPS19	16.05	RS19_HUMAN 40S ribosomal protein S19	2	3
P50281	MMP14	65.85	MMP14_HUMAN Matrix metalloproteinase-14	2	3
O76082-3	SLC22A5	65.28	S22A5_HUMAN Isoform 3 of Solute carrier family 22 member 5	2	3
Q6FI13	HIST2H2AA3	14.09	H2A2A_HUMAN Histone H2A type 2-A	2	2
P35749-2	MYH11	227.95	MYH11_HUMAN Isoform 2 of Myosin-11	2	2
Q14203	DCTN1	141.61	DCTN1_HUMAN Dynactin subunit 1	2	2
P09622	DLD	54.14	DLDH_HUMAN Dihydrolipoyl dehydrogenase, mitochondrial	2	2
P51659	HSD17B4	79.64	DHB4_HUMAN Peroxisomal multifunctional enzyme type 2	2	2
Q96QD8	SLC38A2	55.99	S38A2_HUMAN Sodium-coupled neutral amino acid transporter 2	2	2
O94856-9	NFASC	137.52	NFASC_HUMAN Isoform 9 of Neurofascin	2	2
Q14141	SEP6	49.69	SEPT6_HUMAN Septin-6	2	2
P01613		12.24	KV121_HUMAN Ig kappa chain V-I region Ni	2	2
P84098	RPL19	23.45	RL19_HUMAN 60S ribosomal protein L19	2	2
Q13153-2	PAK1	61.59	PAK1_HUMAN Isoform 2 of Serine/threonine-protein kinase PAK 1	2	2
Q9NP72-2	RAB18	26.39	RAB18_HUMAN Isoform 2 of Ras-related protein Rab-18	2	2
Q14165	MLEC	32.21	MLEC_HUMAN Malectin	2	2
P13674	P4HA1	61.01	P4HA1_HUMAN Prolyl 4-hydroxylase subunit alpha-1	2	2
P01610		11.83	KV118_HUMAN Ig kappa chain V-I region WEA	2	2
Q13310-3	PABPC4	72.34	PABP4_HUMAN Isoform 3 of Polyadenylate-binding protein 4	2	2
Q8NFJ5	GPRC5A	40.22	RAI3_HUMAN Retinoic acid-induced protein 3	2	2
Q9UGV2	NDRG3	41.38	NDRG3_HUMAN Protein NDRG3	2	2
O00499	BIN1	64.66	BIN1_HUMAN Myc box-dependent-interacting protein 1	2	2
P60981	DSTN	18.49	DEST_HUMAN Destrin	2	2
P12081	HARS	57.37	SYHC_HUMAN Histidine--tRNA ligase, cytoplasmic	2	2
Q96CM8	ACSF2	68.08	ACSF2_HUMAN Acyl-CoA synthetase family member 2, mitochondrial	2	2
P31944	CASP14	27.66	CASPE_HUMAN Caspase-14	2	2
P51452	DUSP3	20.47	DUS3_HUMAN Dual specificity protein phosphatase 3	2	2
Q9H0R5	GBP3	68.07	GBP3_HUMAN Guanylate-binding protein 3	2	2
P20336	RAB3A	24.97	RAB3A_HUMAN Ras-related protein Rab-3A	2	2
P09429	HMGB1	24.88	HMGB1_HUMAN High mobility group protein B1	2	2
P32004	L1CAM	139.92	L1CAM_HUMAN Neural cell adhesion molecule L1	2	2
Q8N1N4	KRT78	56.83	K2C78_HUMAN Keratin, type II cytoskeletal 78	2	2
P28062	PSMB8	30.33	PSB8_HUMAN Proteasome subunit beta type-8	2	2
P35221-2	CTNNA1	102.57	CTNA1_HUMAN Isoform 2 of Catenin alpha-1	2	2
A6NN80	ANXA6	75.23	A6NN80_HUMAN Annexin	2	2
P36543	ATP6V1E1	26.13	VATE1_HUMAN V-type proton ATPase subunit E 1	2	2
P80303-2	NUCB2	50.17	NUCB2_HUMAN Isoform 2 of Nucleobindin-2	2	2
P07910	HNRNPC	33.65	HNRPC_HUMAN Heterogeneous nuclear ribonucleoproteins C1/C2	2	2
Q8N5C1	FAM26E	35.15	FA26E_HUMAN Protein FAM26E	2	2
P27695	APEX1	35.53	APEX1_HUMAN DNA-(apurinic or apyrimidinic site) lyase	2	2
O15400	STX7	29.8	STX7_HUMAN Syntaxin-7	2	2
O00757	FBP2	36.72	F16P2_HUMAN Fructose-1,6-bisphosphatase isozyme 2	2	2
Q8NC51	SERBP1	44.94	PAIRB_HUMAN Plasminogen activator inhibitor 1 RNA-binding protein	2	2
Q02750	MAP2K1	43.41	MP2K1_HUMAN Dual specificity mitogen-activated protein kinase kinase 1	2	2
O43488	AKR7A2	39.56	ARK72_HUMAN Aflatoxin B1 aldehyde reductase member 2	2	2
P23368	ME2	65.4	MAOM_HUMAN NAD-dependent malic enzyme, mitochondrial	2	2
P30508	HLA-C	40.86	1C12_HUMAN HLA class I histocompatibility antigen, Cw-12 alpha chain	2	2
Q9Y376	CAB39	39.84	CAB39_HUMAN Calcium-binding protein 39	2	2
Q9UI14	RABAC1	20.63	PRAF1_HUMAN Prenylated Rab acceptor protein 1	2	2
P63208	SKP1	18.65	SKP1_HUMAN S-phase kinase-associated protein 1	2	2
O43759	SYNGR1	25.44	SNG1_HUMAN Synaptogyrin-1	2	2
Q8NHW5	RPLP0P6	34.34	RLA0L_HUMAN 60S acidic ribosomal protein P0-like	2	2
Q02818	NUCB1	53.85	NUCB1_HUMAN Nucleobindin-1	2	2
O60506	SYNCRIP	69.56	HNRPQ_HUMAN Heterogeneous nuclear ribonucleoprotein Q	2	2
Q16401	PSMD5	56.16	PSMD5_HUMAN 26S proteasome non-ATPase regulatory subunit 5	2	2
Q14011	CIRBP	18.64	CIRBP_HUMAN Cold-inducible RNA-binding protein	2	2
Q8NEU8-3	APPL2	75.14	DP13B_HUMAN Isoform 3 of DCC-interacting protein 13-beta	2	2
P61769	B2M	13.71	B2MG_HUMAN Beta-2-microglobulin	2	2
P00505	GOT2	47.49	AATM_HUMAN Aspartate aminotransferase, mitochondrial	2	2
P09871	C1S	76.63	C1S_HUMAN Complement C1s subcomponent	2	2
Q96LB3	IFT74	69.2	IFT74_HUMAN Intraflagellar transport protein 74 homolog	2	2
Q5JXB2	UBE2NL	17.37	UE2NL_HUMAN Putative ubiquitin-conjugating enzyme E2 N-like	2	2
P62745	RHOB	22.11	RHOB_HUMAN Rho-related GTP-binding protein RhoB	2	2
P62244	RPS15A	14.83	RS15A_HUMAN 40S ribosomal protein S15a	2	2
P31997	CEACAM8	38.13	CEAM8_HUMAN Carcinoembryonic antigen-related cell adhesion molecule 8	2	2
Q9H3P7	ACBD3	60.56	GCP60_HUMAN Golgi resident protein GCP60	2	2
Q8TC12	RDH11	35.36	RDH11_HUMAN Retinol dehydrogenase 11	2	2
P79483	HLA-DRB3	29.94	DRB3_HUMAN HLA class II histocompatibility antigen, DR beta 3 chain	2	2
Q9NP91	SLC6A20	65.87	S6A20_HUMAN Sodium- and chloride-dependent transporter XTRP3	2	2
P19525	EIF2AK2	62.06	E2AK2_HUMAN Interferon-induced, double-stranded RNA-activated protein kinase	2	2
P10599	TXN	11.73	THIO_HUMAN Thioredoxin	2	2
P48147	PREP	80.65	PPCE_HUMAN Prolyl endopeptidase	2	2
Q9H299	SH3BGRL3	10.43	SH3L3_HUMAN SH3 domain-binding glutamic acid-rich-like protein 3	2	2
P06314		14.96	KV404_HUMAN Ig kappa chain V-IV region B17	2	2
P11233	RALA	23.55	RALA_HUMAN Ras-related protein Ral-A	2	2
Q15375	EPHA7	112.02	EPHA7_HUMAN Ephrin type-A receptor 7	2	2
P53794	SLC5A3	79.64	SC5A3_HUMAN Sodium/myo-inositol cotransporter	2	2
P30419	NMT1	56.77	NMT1_HUMAN Glycylpeptide N-tetradecanoyltransferase 1	2	2
Q92804	TAF15	61.79	RBP56_HUMAN TATA-binding protein-associated factor 2N	2	2
P83111	LACTB	60.65	LACTB_HUMAN Serine beta-lactamase-like protein LACTB, mitochondrial	2	2
Q15517	CDSN	51.49	CDSN_HUMAN Corneodesmosin	2	2
P35268	RPL22	14.78	RL22_HUMAN 60S ribosomal protein L22	2	2
O75363-2	BCAS1	65.62	BCAS1_HUMAN Isoform 2 of Breast carcinoma-amplified sequence 1	2	2
Q9H3N1	TMX1	31.77	TMX1_HUMAN Thioredoxin-related transmembrane protein 1	2	2
Q9UKK9	NUDT5	24.31	NUDT5_HUMAN ADP-sugar pyrophosphatase	2	2
Q13596-3	SNX1	63.04	SNX1_HUMAN Isoform 3 of Sorting nexin-1	2	2
P01700		11.89	LV102_HUMAN Ig lambda chain V-I region HA	2	2
P30154-2	PPP2R1B	73.54	2AAB_HUMAN Isoform 2 of Serine/threonine-protein phosphatase 2A 65 kDa regulatory subunit A beta isoform	2	2
O95831	AIFM1	66.86	AIFM1_HUMAN Apoptosis-inducing factor 1, mitochondrial	2	2
P26196	DDX6	54.38	DDX6_HUMAN Probable ATP-dependent RNA helicase DDX6	2	2
O60568	PLOD3	84.73	PLOD3_HUMAN Procollagen-lysine,2-oxoglutarate 5-dioxygenase 3	2	2
Q15382	RHEB	20.48	RHEB_HUMAN GTP-binding protein Rheb	2	2
P21291	CSRP1	20.55	CSRP1_HUMAN Cysteine and glycine-rich protein 1	2	2
P12035	KRT3	64.38	K2C3_HUMAN Keratin, type II cytoskeletal 3	2	2
P62263	RPS14	16.26	RS14_HUMAN 40S ribosomal protein S14	2	2
P29218-3	IMPA1	36.67	IMPA1_HUMAN Isoform 3 of Inositol monophosphatase 1	2	2
P09914	IFIT1	55.33	IFIT1_HUMAN Interferon-induced protein with tetratricopeptide repeats 1	2	2
Q96FW1-2	OTUB1	35.26	OTUB1_HUMAN Isoform 2 of Ubiquitin thioesterase OTUB1	2	2
P78310	CXADR	40	CXAR_HUMAN Coxsackievirus and adenovirus receptor	2	2
P52630	STAT2	97.85	STAT2_HUMAN Signal transducer and activator of transcription 2	2	2
P54577	YARS	59.11	SYYC_HUMAN Tyrosine--tRNA ligase, cytoplasmic	2	2
P42331-4	ARHGAP25	73.46	RHG25_HUMAN Isoform 4 of Rho GTPase-activating protein 25	2	2
P55209	NAP1L1	45.35	NP1L1_HUMAN Nucleosome assembly protein 1-like 1	2	2
P12259	F5	251.55	FA5_HUMAN Coagulation factor V	2	2
P30566	ADSL	54.85	PUR8_HUMAN Adenylosuccinate lyase	2	2
Q92882	OSTF1	23.77	OSTF1_HUMAN Osteoclast-stimulating factor 1	2	2
P16144	ITGB4	202.04	ITB4_HUMAN Integrin beta-4	2	2
O43169	CYB5B	16.32	CYB5B_HUMAN Cytochrome b5 type B	2	2
Q03252	LMNB2	67.65	LMNB2_HUMAN Lamin-B2	2	2
P25815	S100P	10.39	S100P_HUMAN Protein S100-P	2	2
O60831	PRAF2	19.25	PRAF2_HUMAN PRA1 family protein 2	2	2
P22732	SLC2A5	54.94	GTR5_HUMAN Solute carrier family 2, facilitated glucose transporter member 5	2	2
P39023	RPL3	46.08	RL3_HUMAN 60S ribosomal protein L3	2	2
P62266	RPS23	15.8	RS23_HUMAN 40S ribosomal protein S23	2	2
P47914	RPL29	17.74	RL29_HUMAN 60S ribosomal protein L29	2	2
Q16625	OCLN	59.11	OCLN_HUMAN Occludin	2	2
Q9H0R4	HDHD2	28.52	HDHD2_HUMAN Haloacid dehalogenase-like hydrolase domain-containing protein 2	2	2
P08590	MYL3	21.92	MYL3_HUMAN Myosin light chain 3	2	2
O43852-3	CALU	38.03	CALU_HUMAN Isoform 3 of Calumenin	2	2
Q9Y285	FARSA	57.53	SYFA_HUMAN Phenylalanine--tRNA ligase alpha subunit	2	2
Q8N1G4	LRRC47	63.43	LRC47_HUMAN Leucine-rich repeat-containing protein 47	2	2
O00592	PODXL	58.6	PODXL_HUMAN Podocalyxin	2	2
O43657	TSPAN6	27.55	TSN6_HUMAN Tetraspanin-6	2	2
P30483	HLA-B	40.39	1B45_HUMAN HLA class I histocompatibility antigen, B-45 alpha chain	2	2
P20742	PZP	163.76	PZP_HUMAN Pregnancy zone protein	2	2
Q8TD19	NEK9	107.1	NEK9_HUMAN Serine/threonine-protein kinase Nek9	2	2
O14979	HNRNPDL	46.41	HNRDL_HUMAN Heterogeneous nuclear ribonucleoprotein D-like	2	2
Q12979	ABR	97.54	ABR_HUMAN Active breakpoint cluster region-related protein	2	2
Q9Y5S1	TRPV2	85.93	TRPV2_HUMAN Transient receptor potential cation channel subfamily V member 2	2	2
Q9UKG4	SLC13A4	69.31	S13A4_HUMAN Solute carrier family 13 member 4	2	2
Q96PE1	GPR124	142.56	GP124_HUMAN G-protein coupled receptor 124	2	2
Q9Y5P6-2	GMPPB	42.59	GMPPB_HUMAN Isoform 2 of Mannose-1-phosphate guanyltransferase beta	2	2
O60784-2	TOM1	53.84	TOM1_HUMAN Isoform 2 of Target of Myb protein 1	2	2
Q7Z6Z7	HUWE1	481.59	HUWE1_HUMAN E3 ubiquitin-protein ligase HUWE1	2	2
P46783	RPS10	18.89	RS10_HUMAN 40S ribosomal protein S10	2	2
P31937	HIBADH	35.31	3HIDH_HUMAN 3-hydroxyisobutyrate dehydrogenase, mitochondrial	2	2
O43813	LANCL1	45.25	LANC1_HUMAN LanC-like protein 1	2	2
P08697	SERPINF2	54.53	A2AP_HUMAN Alpha-2-antiplasmin	2	2
Q13098-6	GPS1	59.78	CSN1_HUMAN Isoform 3 of COP9 signalosome complex subunit 1	2	2
Q9NRV9	HEBP1	21.08	HEBP1_HUMAN Heme-binding protein 1	2	2
O75508	CLDN11	21.98	CLD11_HUMAN Claudin-11	2	2
P57088	TMEM33	27.96	TMM33_HUMAN Transmembrane protein 33	2	2
Q9BZG1	RAB34	29.03	RAB34_HUMAN Ras-related protein Rab-34	2	2
Q13637	RAB32	24.98	RAB32_HUMAN Ras-related protein Rab-32	2	2
Q13620	CUL4B	103.92	CUL4B_HUMAN Cullin-4B	2	2
P12724	RNASE3	18.37	ECP_HUMAN Eosinophil cationic protein	2	2
O95196	CSPG5	59.98	CSPG5_HUMAN Chondroitin sulfate proteoglycan 5	2	2
P07947	YES1	60.76	YES_HUMAN Tyrosine-protein kinase Yes	2	2
Q9H3Q1	CDC42EP4	37.96	BORG4_HUMAN Cdc42 effector protein 4	2	2
Q6YHK3	CD109	161.59	CD109_HUMAN CD109 antigen	2	2
P82979	SARNP	23.66	SARNP_HUMAN SAP domain-containing ribonucleoprotein	2	2
Q13404-1	UBE2V1	25.78	UB2V1_HUMAN Isoform 1 of Ubiquitin-conjugating enzyme E2 variant 1	2	2
Q12965	MYO1E	126.98	MYO1E_HUMAN Unconventional myosin-Ie	2	2
Q96E17	RAB3C	25.94	RAB3C_HUMAN Ras-related protein Rab-3C	2	2
P05787	KRT8	53.67	K2C8_HUMAN Keratin, type II cytoskeletal 8	2	2
O14939	PLD2	105.92	PLD2_HUMAN Phospholipase D2	2	2
Q14894	CRYM	33.75	CRYM_HUMAN Ketimine reductase mu-crystallin	2	2
O15173-2	PGRMC2	26.15	PGRC2_HUMAN Isoform 2 of Membrane-associated progesterone receptor component 2	2	2
P15153	RAC2	21.42	RAC2_HUMAN Ras-related C3 botulinum toxin substrate 2	2	2
P20592	MX2	82.04	MX2_HUMAN Interferon-induced GTP-binding protein Mx2	2	2
Q9BXP2	SLC12A9	96.05	S12A9_HUMAN Solute carrier family 12 member 9	2	2
P08246	ELANE	28.5	ELNE_HUMAN Neutrophil elastase	2	2
Q9BWM7	SFXN3	35.96	SFXN3_HUMAN Sideroflexin-3	2	2
P29323	EPHB2	117.42	EPHB2_HUMAN Ephrin type-B receptor 2	2	2
Q12792-3	TWF1	40.99	TWF1_HUMAN Isoform 3 of Twinfilin-1	2	2
Q5IJ48	CRB2	134.18	CRUM2_HUMAN Protein crumbs homolog 2	2	2
O15020	SPTBN2	271.16	SPTN2_HUMAN Spectrin beta chain, non-erythrocytic 2	2	2
Q5T013	HYI	30.39	HYI_HUMAN Putative hydroxypyruvate isomerase	2	2
O94886	TMEM63A	92.07	TM63A_HUMAN Transmembrane protein 63A	2	2
P11226	MBL2	26.13	MBL2_HUMAN Mannose-binding protein C	2	2
P23786	CPT2	73.73	CPT2_HUMAN Carnitine O-palmitoyltransferase 2, mitochondrial	2	2
P48594	SERPINB4	44.83	SPB4_HUMAN Serpin B4	2	2
Q13325	IFIT5	55.81	IFIT5_HUMAN Interferon-induced protein with tetratricopeptide repeats 5	2	2
Q9NQL2	RRAGD	45.56	RRAGD_HUMAN Ras-related GTP-binding protein D	2	2
Q15717	ELAVL1	36.07	ELAV1_HUMAN ELAV-like protein 1	2	2
Q96T51	RUFY1	79.77	RUFY1_HUMAN RUN and FYVE domain-containing protein 1	2	2
P16298-4	PPP3CB	59.09	PP2BB_HUMAN Isoform 4 of Serine/threonine-protein phosphatase 2B catalytic subunit beta isoform	2	2
Q9NX46	ADPRHL2	38.92	ARHL2_HUMAN Poly(ADP-ribose) glycohydrolase ARH3	2	2
Q13557-11	CAMK2D	59.11	KCC2D_HUMAN Isoform Delta 11 of Calcium/calmodulin-dependent protein kinase type II subunit delta	2	2
Q9UFN0	NIPSNAP3A	28.45	NPS3A_HUMAN Protein NipSnap homolog 3A	2	2
Q16832	DDR2	96.67	DDR2_HUMAN Discoidin domain-containing receptor 2	2	2
Q9H9S4	CAB39L	39.06	CB39L_HUMAN Calcium-binding protein 39-like	2	2
Q07075	ENPEP	109.18	AMPE_HUMAN Glutamyl aminopeptidase	2	2
Q8WWU7	ITLN2	36.19	ITLN2_HUMAN Intelectin-2	2	2
Q9HBI0	PARVG	37.46	PARVG_HUMAN Gamma-parvin	2	2
O43795	MYO1B	131.9	MYO1B_HUMAN Unconventional myosin-Ib	2	2
P49189	ALDH9A1	53.77	AL9A1_HUMAN 4-trimethylaminobutyraldehyde dehydrogenase	2	2
Q96NT5	SLC46A1	49.74	PCFT_HUMAN Proton-coupled folate transporter	2	2
P68366	TUBA4A	49.89	TBA4A_HUMAN Tubulin alpha-4A chain	2	2
O95372	LYPLA2	24.72	LYPA2_HUMAN Acyl-protein thioesterase 2	2	2
P04216	THY1	17.92	THY1_HUMAN Thy-1 membrane glycoprotein	2	2
Q9H0C2	SLC25A31	35	ADT4_HUMAN ADP/ATP translocase 4	2	2
Q96L92	SNX27	61.23	SNX27_HUMAN Sorting nexin-27	2	2
Q7L0J3	SV2A	82.64	SV2A_HUMAN Synaptic vesicle glycoprotein 2A	2	2
Q9UKM9	RALY	32.44	RALY_HUMAN RNA-binding protein Raly	2	2
P52306-5	RAP1GDS1	66.35	GDS1_HUMAN Isoform 5 of Rap1 GTPase-GDP dissociation stimulator 1	2	2
P02750	LRG1	38.15	A2GL_HUMAN Leucine-rich alpha-2-glycoprotein	2	2
O15244	SLC22A2	62.54	S22A2_HUMAN Solute carrier family 22 member 2	2	2
P21730	C5AR1	39.31	C5AR1_HUMAN C5a anaphylatoxin chemotactic receptor 1	2	2
O14841	OPLAH	137.37	OPLA_HUMAN 5-oxoprolinase	2	2
P40429	RPL13A	23.56	RL13A_HUMAN 60S ribosomal protein L13a	2	2
O95571	ETHE1	27.86	ETHE1_HUMAN Persulfide dioxygenase ETHE1, mitochondrial	2	2
Q9NQR4	NIT2	30.59	NIT2_HUMAN Omega-amidase NIT2	2	2
Q9NT62	ATG3	35.84	ATG3_HUMAN Ubiquitin-like-conjugating enzyme ATG3	2	2
Q7Z4W1	DCXR	25.9	DCXR_HUMAN L-xylulose reductase	2	2
Q9HBG6-5	IFT122	147.29	IF122_HUMAN Isoform 5 of Intraflagellar transport protein 122 homolog	2	2
Q13231	CHIT1	51.65	CHIT1_HUMAN Chitotriosidase-1	2	2
O95573	ACSL3	80.37	ACSL3_HUMAN Long-chain-fatty-acid--CoA ligase 3	2	2
P49755	TMED10	24.96	TMEDA_HUMAN Transmembrane emp24 domain-containing protein 10	2	2
P24539	ATP5F1	28.89	AT5F1_HUMAN ATP synthase F(0) complex subunit B1, mitochondrial	2	2
Q8TDB8	SLC2A14	56.28	GTR14_HUMAN Solute carrier family 2, facilitated glucose transporter member 14	2	2
P07902	GALT	43.34	GALT_HUMAN Galactose-1-phosphate uridylyltransferase	2	2
Q9Y6A4	C16orf80	22.76	CP080_HUMAN UPF0468 protein C16orf80	2	2
O00442-2	RTCA	40.68	RTCA_HUMAN Isoform 2 of RNA 3'-terminal phosphate cyclase	2	2
Q9UBQ0-2	VPS29	20.91	VPS29_HUMAN Isoform 2 of Vacuolar protein sorting-associated protein 29	2	2
Q9UJZ1	STOML2	38.51	STML2_HUMAN Stomatin-like protein 2, mitochondrial	2	2
Q7Z794	KRT77	61.86	K2C1B_HUMAN Keratin, type II cytoskeletal 1b	2	2
Q13636	RAB31	21.55	RAB31_HUMAN Ras-related protein Rab-31	2	2
P00915	CA1	28.85	CAH1_HUMAN Carbonic anhydrase 1	2	2
Q14242-2	SELPLG	44.62	SELPL_HUMAN Isoform 2 of P-selectin glycoprotein ligand 1	2	2
Q86T03-2	TMEM55B	30.17	TM55B_HUMAN Isoform 2 of Type 1 phosphatidylinositol 4,5-bisphosphate 4-phosphatase	2	2
Q9BRL6	SRSF8	32.27	SRSF8_HUMAN Serine/arginine-rich splicing factor 8	2	2
P13760	HLA-DRB1	30.09	2B14_HUMAN HLA class II histocompatibility antigen, DRB1-4 beta chain	2	2
Q7L1Q6-3	BZW1	51.25	BZW1_HUMAN Isoform 3 of Basic leucine zipper and W2 domain-containing protein 1	2	2
P17643	TYRP1	60.69	TYRP1_HUMAN 5,6-dihydroxyindole-2-carboxylic acid oxidase	2	2
Q9BX67	JAM3	35	JAM3_HUMAN Junctional adhesion molecule C	2	2
P18031	PTPN1	49.93	PTN1_HUMAN Tyrosine-protein phosphatase non-receptor type 1	2	2
O95747	OXSR1	57.99	OXSR1_HUMAN Serine/threonine-protein kinase OSR1	2	2
Q9Y2Z0	SUGT1	41	SUGT1_HUMAN Suppressor of G2 allele of SKP1 homolog	2	2
Q9BY11	PACSIN1	50.93	PACN1_HUMAN Protein kinase C and casein kinase substrate in neurons protein 1	2	2
Q96HE7	ERO1L	54.36	ERO1A_HUMAN ERO1-like protein alpha	2	2
Q13263	TRIM28	88.49	TIF1B_HUMAN Transcription intermediary factor 1-beta	2	2
Q9NTX5	ECHDC1	33.68	ECHD1_HUMAN Ethylmalonyl-CoA decarboxylase	2	2
P04217	A1BG	54.22	A1BG_HUMAN Alpha-1B-glycoprotein	2	2
Q9BS26	ERP44	46.94	ERP44_HUMAN Endoplasmic reticulum resident protein 44	2	2
Q6ZSM3	SLC16A12	53.04	MOT12_HUMAN Monocarboxylate transporter 12	2	2
O14972	DSCR3	32.99	DSCR3_HUMAN Down syndrome critical region protein 3	2	2
Q06136	KDSR	36.16	KDSR_HUMAN 3-ketodihydrosphingosine reductase	2	2
Q9Y6C9	MTCH2	33.31	MTCH2_HUMAN Mitochondrial carrier homolog 2	2	2
P09661	SNRPA1	28.4	RU2A_HUMAN U2 small nuclear ribonucleoprotein A'	2	2
Q15080	NCF4	39.01	NCF4_HUMAN Neutrophil cytosol factor 4	2	2
Q92485	SMPDL3B	50.78	ASM3B_HUMAN Acid sphingomyelinase-like phosphodiesterase 3b	2	2
Q8N9I0	SYT2	46.84	SYT2_HUMAN Synaptotagmin-2	2	2
P12955	PEPD	54.51	PEPD_HUMAN Xaa-Pro dipeptidase	2	2
Q06210	GFPT1	78.76	GFPT1_HUMAN Glutamine--fructose-6-phosphate aminotransferase [isomerizing] 1	2	2
Q15075	EEA1	162.37	EEA1_HUMAN Early endosome antigen 1	2	2
P25789	PSMA4	29.47	PSA4_HUMAN Proteasome subunit alpha type-4	2	2
O00602	FCN1	35.06	FCN1_HUMAN Ficolin-1	2	2
O95297	MPZL1	29.06	MPZL1_HUMAN Myelin protein zero-like protein 1	2	2
P26992	CNTFR	40.61	CNTFR_HUMAN Ciliary neurotrophic factor receptor subunit alpha	2	2
Q70J99-3	UNC13D	128.74	UN13D_HUMAN Isoform 3 of Protein unc-13 homolog D	2	2
Q86UP2	KTN1	156.18	KTN1_HUMAN Kinectin	2	2
P15586	GNS	62.04	GNS_HUMAN N-acetylglucosamine-6-sulfatase	2	2
Q92599	SEP8	55.72	SEPT8_HUMAN Septin-8	2	2
Q9BQS7-3	HEPH	136.57	HEPH_HUMAN Isoform 3 of Hephaestin	2	2
Q9UBG0	MRC2	166.57	MRC2_HUMAN C-type mannose receptor 2	2	2
O75964	ATP5L	11.42	ATP5L_HUMAN ATP synthase subunit g, mitochondrial	2	2
P09769	FGR	59.44	FGR_HUMAN Tyrosine-protein kinase Fgr	2	2
Q8NCL4	GALNT6	71.11	GALT6_HUMAN Polypeptide N-acetylgalactosaminyltransferase 6	2	2
P53708	ITGA8	117.4	ITA8_HUMAN Integrin alpha-8	2	2
P09936	UCHL1	24.81	UCHL1_HUMAN Ubiquitin carboxyl-terminal hydrolase isozyme L1	2	2
P61457	PCBD1	11.99	PHS_HUMAN Pterin-4-alpha-carbinolamine dehydratase	2	2
Q5JSL3	DOCK11	237.52	DOC11_HUMAN Dedicator of cytokinesis protein 11	2	2
Q9UID3	VPS51	85.99	VPS51_HUMAN Vacuolar protein sorting-associated protein 51 homolog	2	2
P61254	RPL26	17.25	RL26_HUMAN 60S ribosomal protein L26	2	2
P18621-3	RPL17	26.36	RL17_HUMAN Isoform 3 of 60S ribosomal protein L17	2	2
O95373	IPO7	119.44	IPO7_HUMAN Importin-7	2	2
P16150	SPN	40.3	LEUK_HUMAN Leukosialin	2	2
O75116	ROCK2	160.8	ROCK2_HUMAN Rho-associated protein kinase 2	2	2
P40306	PSMB10	28.92	PSB10_HUMAN Proteasome subunit beta type-10	2	2
Q14247-2	CTTN	70.91	SRC8_HUMAN Isoform 2 of Src substrate cortactin	2	2
O43143	DHX15	90.88	DHX15_HUMAN Putative pre-mRNA-splicing factor ATP-dependent RNA helicase DHX15	2	2
P00167	CYB5A	15.32	CYB5_HUMAN Cytochrome b5	2	2
Q8WTV0	SCARB1	60.84	SCRB1_HUMAN Scavenger receptor class B member 1	2	2
Q96AE4-2	FUBP1	68.56	FUBP1_HUMAN Isoform 2 of Far upstream element-binding protein 1	2	2
Q6N022	TENM4	307.76	TEN4_HUMAN Teneurin-4	2	2
P07332	FES	93.44	FES_HUMAN Tyrosine-protein kinase Fes/Fps	2	2
Q16864-2	ATP6V1F	16.39	VATF_HUMAN Isoform 2 of V-type proton ATPase subunit F	2	2
O15427	SLC16A3	49.44	MOT4_HUMAN Monocarboxylate transporter 4	2	2
P47756-2	CAPZB	30.61	CAPZB_HUMAN Isoform 2 of F-actin-capping protein subunit beta	2	2
P17980	PSMC3	49.17	PRS6A_HUMAN 26S protease regulatory subunit 6A	2	2
P62995	TRA2B	33.65	TRA2B_HUMAN Transformer-2 protein homolog beta	2	2
O95861-2	BPNT1	35.72	BPNT1_HUMAN Isoform 2 of 3'(2'),5'-bisphosphate nucleotidase 1	2	2
Q9H0W9	C11orf54	35.09	CK054_HUMAN Ester hydrolase C11orf54	2	2
P12036	NEFH	112.41	NFH_HUMAN Neurofilament heavy polypeptide	2	2
P68431	HIST1H3A	15.39	H31_HUMAN Histone H3.1	2	2
O95498	VNN2	58.47	VNN2_HUMAN Vascular non-inflammatory molecule 2	2	2
Q6DN03	HIST2H2BC	21.46	H2B2C_HUMAN Putative histone H2B type 2-C	2	2
Q9NSD9	FARSB	66.07	SYFB_HUMAN Phenylalanine--tRNA ligase beta subunit	2	2
Q03113	GNA12	44.25	GNA12_HUMAN Guanine nucleotide-binding protein subunit alpha-12	2	2
Q9BTV4	TMEM43	44.85	TMM43_HUMAN Transmembrane protein 43	2	2
Q7Z3F1	GPR155	96.86	GP155_HUMAN Integral membrane protein GPR155	2	2
Q16629	SRSF7	27.35	SRSF7_HUMAN Serine/arginine-rich splicing factor 7	2	2
Q8TAT6-2	NPLOC4	69.42	NPL4_HUMAN Isoform 2 of Nuclear protein localization protein 4 homolog	2	2
Q9Y2I8	WDR37	54.63	WDR37_HUMAN WD repeat-containing protein 37	2	2
P16520	GNB3	37.2	GBB3_HUMAN Guanine nucleotide-binding protein G(I)/G(S)/G(T) subunit beta-3	2	2
Q6UVY6	MOXD1	69.61	MOXD1_HUMAN DBH-like monooxygenase protein 1	2	2
Q96RY7	IFT140	165.09	IF140_HUMAN Intraflagellar transport protein 140 homolog	2	2
Q14914	PTGR1	35.85	PTGR1_HUMAN Prostaglandin reductase 1	2	2
O95319-3	CELF2	55.72	CELF2_HUMAN Isoform 3 of CUGBP Elav-like family member 2	2	2
P61011	SRP54	55.67	SRP54_HUMAN Signal recognition particle 54 kDa protein	2	2
Q9NY35	CLDND1	28.58	CLDN1_HUMAN Claudin domain-containing protein 1	2	2
P62166	NCS1	21.86	NCS1_HUMAN Neuronal calcium sensor 1	2	2
P06681	C2	83.21	CO2_HUMAN Complement C2	2	2
Q9BV40	VAMP8	11.43	VAMP8_HUMAN Vesicle-associated membrane protein 8	2	2
P19652	ORM2	23.59	A1AG2_HUMAN Alpha-1-acid glycoprotein 2	2	2
P00747	PLG	90.51	PLMN_HUMAN Plasminogen	2	2
Q86X76-3	NIT1	40.17	NIT1_HUMAN Isoform 4 of Nitrilase homolog 1	2	2
P62993	GRB2	25.19	GRB2_HUMAN Growth factor receptor-bound protein 2	2	2
Q9NVS9	PNPO	29.97	PNPO_HUMAN Pyridoxine-5'-phosphate oxidase	2	2
P42356	PI4KA	231.17	PI4KA_HUMAN Phosphatidylinositol 4-kinase alpha	2	2
O60503	ADCY9	150.6	ADCY9_HUMAN Adenylate cyclase type 9	2	2
Q9Y617	PSAT1	40.4	SERC_HUMAN Phosphoserine aminotransferase	2	2
P19397	CD53	24.32	CD53_HUMAN Leukocyte surface antigen CD53	2	2
Q9Y279	VSIG4	43.96	VSIG4_HUMAN V-set and immunoglobulin domain-containing protein 4	2	2
P07203	GPX1	22.08	GPX1_HUMAN Glutathione peroxidase 1	2	2
Q9UKV3	ACIN1	151.77	ACINU_HUMAN Apoptotic chromatin condensation inducer in the nucleus	2	2
O75688	PPM1B	52.61	PPM1B_HUMAN Protein phosphatase 1B	2	2
O14495	PPAP2B	35.09	LPP3_HUMAN Lipid phosphate phosphohydrolase 3	2	2
P13073	COX4I1	19.56	COX41_HUMAN Cytochrome c oxidase subunit 4 isoform 1, mitochondrial	2	2
Q16853	AOC3	84.57	AOC3_HUMAN Membrane primary amine oxidase	2	2
Q9H2M9	RAB3GAP2	155.89	RBGPR_HUMAN Rab3 GTPase-activating protein non-catalytic subunit	2	2
Q93084-5	ATP2A3	114.86	AT2A3_HUMAN Isoform SERCA3E of Sarcoplasmic/endoplasmic reticulum calcium ATPase 3	2	2
P49184	DNASE1L1	33.87	DNSL1_HUMAN Deoxyribonuclease-1-like 1	2	2
P78559-2	MAP1A	305.48	MAP1A_HUMAN Isoform 2 of Microtubule-associated protein 1A	2	2
P35542	SAA4	14.74	SAA4_HUMAN Serum amyloid A-4 protein	2	2
P32121-4	ARRB2	47.98	ARRB2_HUMAN Isoform 4 of Beta-arrestin-2	2	2
Q02809	PLOD1	83.5	PLOD1_HUMAN Procollagen-lysine,2-oxoglutarate 5-dioxygenase 1	2	2
Q9H244	P2RY12	39.41	P2Y12_HUMAN P2Y purinoceptor 12	2	2
P30536	TSPO	18.82	TSPOA_HUMAN Translocator protein	2	2
Q9HCC0	MCCC2	61.29	MCCB_HUMAN Methylcrotonoyl-CoA carboxylase beta chain, mitochondrial	2	2
O43236-4	SEP4	56.58	SEPT4_HUMAN Isoform 4 of Septin-4	2	2
P11274	BCR	142.73	BCR_HUMAN Breakpoint cluster region protein	2	2
O75674	TOM1L1	52.96	TM1L1_HUMAN TOM1-like protein 1	2	2
P19623	SRM	33.8	SPEE_HUMAN Spermidine synthase	2	2
Q8NBS9	TXNDC5	47.6	TXND5_HUMAN Thioredoxin domain-containing protein 5	2	2
P56134	ATP5J2	10.91	ATPK_HUMAN ATP synthase subunit f, mitochondrial	2	2
Q96P48	ARAP1	162.09	ARAP1_HUMAN Arf-GAP with Rho-GAP domain, ANK repeat and PH domain-containing protein 1	2	2
Q9UHX1	PUF60	59.84	PUF60_HUMAN Poly(U)-binding-splicing factor PUF60	2	2
Q96GW7	BCAN	99.06	PGCB_HUMAN Brevican core protein	2	2
Q96G03	PGM2	68.24	PGM2_HUMAN Phosphoglucomutase-2	2	2
P80511	S100A12	10.57	S10AC_HUMAN Protein S100-A12	2	2
P53680	AP2S1	17.01	AP2S1_HUMAN AP-2 complex subunit sigma	2	2
Q8IUA7	ABCA9	184.24	ABCA9_HUMAN ATP-binding cassette sub-family A member 9	2	2
Q92896-2	GLG1	137.13	GSLG1_HUMAN Isoform 2 of Golgi apparatus protein 1	2	2
Q96PL1	SCGB3A2	10.15	SG3A2_HUMAN Secretoglobin family 3A member 2	2	2
Q969V3	NCLN	62.93	NCLN_HUMAN Nicalin	2	2
O75947	ATP5H	18.48	ATP5H_HUMAN ATP synthase subunit d, mitochondrial	2	2
P29144	TPP2	138.26	TPP2_HUMAN Tripeptidyl-peptidase 2	2	2
Q9UGH3	SLC23A2	70.29	S23A2_HUMAN Solute carrier family 23 member 2	2	2
P08174-7	CD55	59	DAF_HUMAN Isoform 7 of Complement decay-accelerating factor	2	2
P07602-3	PSAP	58.44	SAP_HUMAN Isoform Sap-mu-9 of Prosaposin	2	2
Q9Y305-4	ACOT9	50.82	ACOT9_HUMAN Isoform 4 of Acyl-coenzyme A thioesterase 9, mitochondrial	2	2
Q8N8N7	PTGR2	38.47	PTGR2_HUMAN Prostaglandin reductase 2	2	2
Q8WZ42-12	TTN	3992.14	TITIN_HUMAN Isoform 12 of Titin	2	2
Q9GZV7	HAPLN2	37.75	HPLN2_HUMAN Hyaluronan and proteoglycan link protein 2	2	2
Q7L9L4-2	MOB1B	25.48	MOB1B_HUMAN Isoform 2 of MOB kinase activator 1B	2	2
P04899	GNAI2	40.43	GNAI2_HUMAN Guanine nucleotide-binding protein G(i) subunit alpha-2	1	13
P01625		12.63	KV402_HUMAN Ig kappa chain V-IV region Len	1	8
P61160	ACTR2	44.73	ARP2_HUMAN Actin-related protein 2	1	7
P01764		12.57	HV303_HUMAN Ig heavy chain V-III region VH26	1	7
P01622		11.78	KV304_HUMAN Ig kappa chain V-III region Ti	1	5
P01774		12.95	HV313_HUMAN Ig heavy chain V-III region POM	1	5
P01766		13.22	HV305_HUMAN Ig heavy chain V-III region BRO	1	4
Q9UHA4	LAMTOR3	13.61	LTOR3_HUMAN Ragulator complex protein LAMTOR3	1	4
P20671	HIST1H2AD	14.1	H2A1D_HUMAN Histone H2A type 1-D	1	4
P08134	RHOC	21.99	RHOC_HUMAN Rho-related GTP-binding protein RhoC	1	4
P62879	GNB2	37.31	GBB2_HUMAN Guanine nucleotide-binding protein G(I)/G(S)/G(T) subunit beta-2	1	4
O60711-2	LPXN	43.72	LPXN_HUMAN Isoform 2 of Leupaxin	1	3
Q9H0N0	RAB6C	28.34	RAB6C_HUMAN Ras-related protein Rab-6C	1	3
P01611		11.6	KV119_HUMAN Ig kappa chain V-I region Wes	1	3
Q9Y5Y2	NUBP2	28.81	NUBP2_HUMAN Cytosolic Fe-S cluster assembly factor NUBP2	1	3
P01892	HLA-A	40.9	1A02_HUMAN HLA class I histocompatibility antigen, A-2 alpha chain	1	3
Q29865	HLA-C	40.91	1C18_HUMAN HLA class I histocompatibility antigen, Cw-18 alpha chain	1	3
P02810	PRH1	17.01	PRPC_HUMAN Salivary acidic proline-rich phosphoprotein 1/2	1	3
Q3SXY8	ARL13B	48.61	AR13B_HUMAN ADP-ribosylation factor-like protein 13B	1	3
P40189	IL6ST	103.47	IL6RB_HUMAN Interleukin-6 receptor subunit beta	1	3
Q13126-2	MTAP	38.33	MTAP_HUMAN Isoform 2 of S-methyl-5'-thioadenosine phosphorylase	1	3
O76094	SRP72	74.56	SRP72_HUMAN Signal recognition particle subunit SRP72	1	3
Q9UBL6	CPNE7	70.25	CPNE7_HUMAN Copine-7	1	3
P62857	RPS28	7.84	RS28_HUMAN 40S ribosomal protein S28	1	3
O75494	SRSF10	31.28	SRS10_HUMAN Serine/arginine-rich splicing factor 10	1	3
P22612	PRKACG	40.41	KAPCG_HUMAN cAMP-dependent protein kinase catalytic subunit gamma	1	2
P35637	FUS	53.39	FUS_HUMAN RNA-binding protein FUS	1	2
P23142-4	FBLN1	74.38	FBLN1_HUMAN Isoform C of Fibulin-1	1	2
Q9HC07	TMEM165	34.88	TM165_HUMAN Transmembrane protein 165	1	2
Q15836	VAMP3	11.3	VAMP3_HUMAN Vesicle-associated membrane protein 3	1	2
H0YEH1	PICALM	32.19	H0YEH1_HUMAN Phosphatidylinositol-binding clathrin assembly protein (Fragment)	1	2
Q15287	RNPS1	34.19	RNPS1_HUMAN RNA-binding protein with serine-rich domain 1	1	2
P04921	GYPC	13.8	GLPC_HUMAN Glycophorin-C	1	2
Q14203-4	DCTN1	138.66	DCTN1_HUMAN Isoform 4 of Dynactin subunit 1	1	2
Q5T1J5	CHCHD2P9	15.48	CHCH9_HUMAN Putative coiled-coil-helix-coiled-coil-helix domain-containing protein CHCHD2P9, mitochondrial	1	2
P07478	PRSS2	26.47	TRY2_HUMAN Trypsin-2	1	2
O43505	B3GNT1	47.09	B3GN1_HUMAN N-acetyllactosaminide beta-1,3-N-acetylglucosaminyltransferase	1	2
Q7Z5L0	VMO1	21.52	VMO1_HUMAN Vitelline membrane outer layer protein 1 homolog	1	2
P30049	ATP5D	17.48	ATPD_HUMAN ATP synthase subunit delta, mitochondrial	1	2
P61960-2	UFM1	10.95	UFM1_HUMAN Isoform 2 of Ubiquitin-fold modifier 1	1	2
P30519	HMOX2	36.01	HMOX2_HUMAN Heme oxygenase 2	1	2
Q9Y2J2-2	EPB41L3	96.45	E41L3_HUMAN Isoform B of Band 4.1-like protein 3	1	2
P09496-2	CLTA	23.65	CLCA_HUMAN Isoform Non-brain of Clathrin light chain A	1	2
O95196-2	CSPG5	56.95	CSPG5_HUMAN Isoform 2 of Chondroitin sulfate proteoglycan 5	1	2
P10636-7	MAPT	42.94	TAU_HUMAN Isoform Tau-E of Microtubule-associated protein tau	1	2
P62942	FKBP1A	11.94	FKB1A_HUMAN Peptidyl-prolyl cis-trans isomerase FKBP1A	1	2
Q7L523	RRAGA	36.54	RRAGA_HUMAN Ras-related GTP-binding protein A	1	2
P55160	NCKAP1L	128.07	NCKPL_HUMAN Nck-associated protein 1-like	1	2
Q71U36	TUBA1A	50.1	TBA1A_HUMAN Tubulin alpha-1A chain	1	2
P78324	SIRPA	54.93	SHPS1_HUMAN Tyrosine-protein phosphatase non-receptor type substrate 1	1	2
P06744	GPI	63.11	G6PI_HUMAN Glucose-6-phosphate isomerase	1	2
O43396	TXNL1	32.23	TXNL1_HUMAN Thioredoxin-like protein 1	1	2
P12318	FCGR2A	34.98	FCG2A_HUMAN Low affinity immunoglobulin gamma Fc region receptor II-a	1	2
Q9Y333	LSM2	10.83	LSM2_HUMAN U6 snRNA-associated Sm-like protein LSm2	1	2
Q9UM54-6	MYO6	148.57	MYO6_HUMAN Isoform 6 of Unconventional myosin-VI	1	2
P02812	PRB2	40.77	PRB2_HUMAN Basic salivary proline-rich protein 2	1	2
Q9Y2Q3	GSTK1	25.48	GSTK1_HUMAN Glutathione S-transferase kappa 1	1	2
Q9NZH0	GPRC5B	44.77	GPC5B_HUMAN G-protein coupled receptor family C group 5 member B	1	2
Q86UD5	SLC9B2	57.53	SL9B2_HUMAN Mitochondrial sodium/hydrogen exchanger 9B2	1	2
Q13554	CAMK2B	72.63	KCC2B_HUMAN Calcium/calmodulin-dependent protein kinase type II subunit beta	1	2
Q9UN36-2	NDRG2	39.26	NDRG2_HUMAN Isoform 2 of Protein NDRG2	1	2
Q8TDQ7	GNPDA2	31.06	GNPI2_HUMAN Glucosamine-6-phosphate isomerase 2	1	2
Q15631	TSN	26.17	TSN_HUMAN Translin	1	2
Q9UJY5	GGA1	70.34	GGA1_HUMAN ADP-ribosylation factor-binding protein GGA1	1	2
P0CG05	IGLC2	11.29	LAC2_HUMAN Ig lambda-2 chain C regions	1	2
O94874	UFL1	89.54	UFL1_HUMAN E3 UFM1-protein ligase 1	1	2
Q16720-5	ATP2B3	128.03	AT2B3_HUMAN Isoform XE of Plasma membrane calcium-transporting ATPase 3	1	2
Q01081	U2AF1	27.85	U2AF1_HUMAN Splicing factor U2AF 35 kDa subunit	1	2
O15145	ARPC3	20.53	ARPC3_HUMAN Actin-related protein 2/3 complex subunit 3	1	2
Q06323	PSME1	28.71	PSME1_HUMAN Proteasome activator complex subunit 1	1	2
Q13610	PWP1	55.79	PWP1_HUMAN Periodic tryptophan protein 1 homolog	1	2
Q9UNF0	PACSIN2	55.7	PACN2_HUMAN Protein kinase C and casein kinase substrate in neurons protein 2	1	2
P62854	RPS26	13.01	RS26_HUMAN 40S ribosomal protein S26	1	2
Q16799-3	RTN1	23.56	RTN1_HUMAN Isoform RTN1-C of Reticulon-1	1	2
P14649	MYL6B	22.75	MYL6B_HUMAN Myosin light chain 6B	1	2
Q96D31	ORAI1	32.65	CRCM1_HUMAN Calcium release-activated calcium channel protein 1	1	2
Q12768	KIAA0196	134.2	STRUM_HUMAN WASH complex subunit strumpellin	1	2
Q9H0Q3	FXYD6	10.54	FXYD6_HUMAN FXYD domain-containing ion transport regulator 6	1	2
P51571	SSR4	18.99	SSRD_HUMAN Translocon-associated protein subunit delta	1	2
Q9UPR5	SLC8A2	100.3	NAC2_HUMAN Sodium/calcium exchanger 2	1	2
Q12906-7	ILF3	95.75	ILF3_HUMAN Isoform 7 of Interleukin enhancer-binding factor 3	1	2
Q3SY69	ALDH1L2	101.68	AL1L2_HUMAN Mitochondrial 10-formyltetrahydrofolate dehydrogenase	1	2
Q14126	DSG2	122.22	DSG2_HUMAN Desmoglein-2	1	2
P43487	RANBP1	23.3	RANG_HUMAN Ran-specific GTPase-activating protein	1	2
Q15005	SPCS2	24.99	SPCS2_HUMAN Signal peptidase complex subunit 2	1	2
Q9NQC3-2	RTN4	40.29	RTN4_HUMAN Isoform 2 of Reticulon-4	1	2
Q99962	SH3GL2	39.94	SH3G2_HUMAN Endophilin-A1	1	2
Q6WKZ4	RAB11FIP1	137.08	RFIP1_HUMAN Rab11 family-interacting protein 1	1	2
Q8IY17-4	PNPLA6	150.86	PLPL6_HUMAN Isoform 4 of Neuropathy target esterase	1	2
P01861	IGHG4	35.92	IGHG4_HUMAN Ig gamma-4 chain C region	1	2
Q16775	HAGH	33.78	GLO2_HUMAN Hydroxyacylglutathione hydrolase, mitochondrial	1	2
Q13151	HNRNPA0	30.82	ROA0_HUMAN Heterogeneous nuclear ribonucleoprotein A0	1	2
Q6ZUX7	LHFPL2	24.47	LHPL2_HUMAN Lipoma HMGIC fusion partner-like 2 protein	1	2
P41567	EIF1	12.72	EIF1_HUMAN Eukaryotic translation initiation factor 1	1	2
P02808	STATH	7.3	STAT_HUMAN Statherin	1	2
Q29974	HLA-DRB1	30.01	2B1G_HUMAN HLA class II histocompatibility antigen, DRB1-16 beta chain	1	2
Q9Y2Q5	LAMTOR2	13.5	LTOR2_HUMAN Ragulator complex protein LAMTOR2	1	2
O14494-2	PPAP2A	32.13	LPP1_HUMAN Isoform 2 of Lipid phosphate phosphohydrolase 1	1	2
P30408	TM4SF1	21.62	T4S1_HUMAN Transmembrane 4 L6 family member 1	1	2
P50453	SERPINB9	42.38	SPB9_HUMAN Serpin B9	1	2
Q9NQ88	TIGAR	30.04	TIGAR_HUMAN Fructose-2,6-bisphosphatase TIGAR	1	2
O75844	ZMPSTE24	54.78	FACE1_HUMAN CAAX prenyl protease 1 homolog	1	2
P42768	WAS	52.88	WASP_HUMAN Wiskott-Aldrich syndrome protein	1	2
Q92928	RAB1C	22	RAB1C_HUMAN Putative Ras-related protein Rab-1C	1	2
P08473	MME	85.46	NEP_HUMAN Neprilysin	1	2
P08637	FCGR3A	29.07	FCG3A_HUMAN Low affinity immunoglobulin gamma Fc region receptor III-A	1	2
Q9Y224	C14orf166	28.05	CN166_HUMAN UPF0568 protein C14orf166	1	2
O75970	MPDZ	221.48	MPDZ_HUMAN Multiple PDZ domain protein	1	2
Q71UM5	RPS27L	9.47	RS27L_HUMAN 40S ribosomal protein S27-like	1	2
Q99961	SH3GL1	41.46	SH3G1_HUMAN Endophilin-A2	1	2
Q7LG56-6	RRM2B	48.76	RIR2B_HUMAN Isoform 6 of Ribonucleoside-diphosphate reductase subunit M2 B	1	2
Q16762	TST	33.41	THTR_HUMAN Thiosulfate sulfurtransferase	1	2
P07948-2	LYN	56	LYN_HUMAN Isoform 2 of Tyrosine-protein kinase Lyn	1	2
P01619		11.63	KV301_HUMAN Ig kappa chain V-III region B6	1	2
O00501	CLDN5	23.13	CLD5_HUMAN Claudin-5	1	2
Q9Y6B6	SAR1B	22.4	SAR1B_HUMAN GTP-binding protein SAR1b	1	2
P42566	EPS15	98.59	EPS15_HUMAN Epidermal growth factor receptor substrate 15	1	2
Q9NVM1	EVA1B	18.36	EVA1B_HUMAN Protein eva-1 homolog B	1	2
Q9P2U7	SLC17A7	61.57	VGLU1_HUMAN Vesicular glutamate transporter 1	1	2
Q9UQN3	CHMP2B	23.89	CHM2B_HUMAN Charged multivesicular body protein 2b	1	2
Q8IWA5	SLC44A2	80.07	CTL2_HUMAN Choline transporter-like protein 2	1	2
Q8N128-2	FAM177A1	26.03	F177A_HUMAN Isoform 2 of Protein FAM177A1	1	2
P05129	PRKCG	78.4	KPCG_HUMAN Protein kinase C gamma type	1	2
Q9UQB3	CTNND2	132.57	CTND2_HUMAN Catenin delta-2	1	2
Q13508	ART3	43.9	NAR3_HUMAN Ecto-ADP-ribosyltransferase 3	1	2
Q8N2S1-3	LTBP4	169.37	LTBP4_HUMAN Isoform 3 of Latent-transforming growth factor beta-binding protein 4	1	2
Q99571	P2RX4	43.34	P2RX4_HUMAN P2X purinoceptor 4	1	2
Q96CN7	ISOC1	32.22	ISOC1_HUMAN Isochorismatase domain-containing protein 1	1	2
Q8WVR3-2	C7orf43	22.27	CG043_HUMAN Isoform 2 of Uncharacterized protein C7orf43	1	2
Q16378	PRR4	15.09	PROL4_HUMAN Proline-rich protein 4	1	2
O14556	GAPDHS	44.47	G3PT_HUMAN Glyceraldehyde-3-phosphate dehydrogenase, testis-specific	1	2
Q96AM1	MRGPRF	38.15	MRGRF_HUMAN Mas-related G-protein coupled receptor member F	1	1
Q14697	GANAB	106.81	GANAB_HUMAN Neutral alpha-glucosidase AB	1	1
Q12846	STX4	34.16	STX4_HUMAN Syntaxin-4	1	1
P00326	ADH1C	39.84	ADH1G_HUMAN Alcohol dehydrogenase 1C	1	1
P42025	ACTR1B	42.27	ACTY_HUMAN Beta-centractin	1	1
O00629	KPNA4	57.85	IMA3_HUMAN Importin subunit alpha-3	1	1
P58546	MTPN	12.89	MTPN_HUMAN Myotrophin	1	1
O15372	EIF3H	39.91	EIF3H_HUMAN Eukaryotic translation initiation factor 3 subunit H	1	1
Q00005-7	PPP2R2B	62.46	2ABB_HUMAN Isoform 7 of Serine/threonine-protein phosphatase 2A 55 kDa regulatory subunit B beta isoform	1	1
Q9NZT1	CALML5	15.88	CALL5_HUMAN Calmodulin-like protein 5	1	1
P52597	HNRNPF	45.64	HNRPF_HUMAN Heterogeneous nuclear ribonucleoprotein F	1	1
P16104	H2AFX	15.14	H2AX_HUMAN Histone H2AX	1	1
O95379	TNFAIP8	22.99	TFIP8_HUMAN Tumor necrosis factor alpha-induced protein 8	1	1
P20648	ATP4A	114.05	ATP4A_HUMAN Potassium-transporting ATPase alpha chain 1	1	1
Q9H2V7	SPNS1	56.59	SPNS1_HUMAN Protein spinster homolog 1	1	1
Q8NBF2	NHLRC2	79.39	NHLC2_HUMAN NHL repeat-containing protein 2	1	1
P06748	NPM1	32.55	NPM_HUMAN Nucleophosmin	1	1
P0DJI9	SAA2	13.52	SAA2_HUMAN Serum amyloid A-2 protein	1	1
H7BZJ3	PDIA3	13.51	H7BZJ3_HUMAN Thioredoxin (Fragment)	1	1
P57721	PCBP3	39.44	PCBP3_HUMAN Poly(rC)-binding protein 3	1	1
P04233-2	CD74	26.38	HG2A_HUMAN Isoform 2 of HLA class II histocompatibility antigen gamma chain	1	1
Q9NRQ2	PLSCR4	36.98	PLS4_HUMAN Phospholipid scramblase 4	1	1
Q9ULP0-6	NDRG4	42.86	NDRG4_HUMAN Isoform 6 of Protein NDRG4	1	1
P0DJI8	SAA1	13.52	SAA1_HUMAN Serum amyloid A-1 protein	1	1
O75110	ATP9A	118.51	ATP9A_HUMAN Probable phospholipid-transporting ATPase IIA	1	1
P15529-2	CD46	44.21	MCP_HUMAN Isoform B of Membrane cofactor protein	1	1
P04259	KRT6B	60.03	K2C6B_HUMAN Keratin, type II cytoskeletal 6B	1	1
Q562R1	ACTBL2	41.98	ACTBL_HUMAN Beta-actin-like protein 2	1	1
Q5TD94	RSPH4A	80.68	RSH4A_HUMAN Radial spoke head protein 4 homolog A	1	1
Q9C0H2-4	TTYH3	57.95	TTYH3_HUMAN Isoform 4 of Protein tweety homolog 3	1	1
P24534	EEF1B2	24.75	EF1B_HUMAN Elongation factor 1-beta	1	1
Q9HD45	TM9SF3	67.84	TM9S3_HUMAN Transmembrane 9 superfamily member 3	1	1
P62913	RPL11	20.24	RL11_HUMAN 60S ribosomal protein L11	1	1
P06313		14.62	KV403_HUMAN Ig kappa chain V-IV region JI	1	1
Q9UHD9	UBQLN2	65.65	UBQL2_HUMAN Ubiquilin-2	1	1
O60486	PLXNC1	175.63	PLXC1_HUMAN Plexin-C1	1	1
P49407	ARRB1	47.04	ARRB1_HUMAN Beta-arrestin-1	1	1
Q9BUJ2	HNRNPUL1	95.68	HNRL1_HUMAN Heterogeneous nuclear ribonucleoprotein U-like protein 1	1	1
O14579	COPE	34.46	COPE_HUMAN Coatomer subunit epsilon	1	1
Q14108	SCARB2	54.26	SCRB2_HUMAN Lysosome membrane protein 2	1	1
Q9HCC8-3	GDPD2	66.95	GDPD2_HUMAN Isoform 3 of Glycerophosphoinositol inositolphosphodiesterase GDPD2	1	1
P10619	CTSA	54.43	PPGB_HUMAN Lysosomal protective protein	1	1
Q9UK76	HN1	16	HN1_HUMAN Hematological and neurological expressed 1 protein	1	1
Q8IW45-2	CARKD	41.33	NNRD_HUMAN Isoform 2 of ATP-dependent (S)-NAD(P)H-hydrate dehydratase	1	1
P04430		11.83	KV122_HUMAN Ig kappa chain V-I region BAN	1	1
Q9UMR2	DDX19B	53.89	DD19B_HUMAN ATP-dependent RNA helicase DDX19B	1	1
Q01844-5	EWSR1	68.92	EWS_HUMAN Isoform 5 of RNA-binding protein EWS	1	1
Q9NRX5	SERINC1	50.46	SERC1_HUMAN Serine incorporator 1	1	1
P01877	IGHA2	36.5	IGHA2_HUMAN Ig alpha-2 chain C region	1	1
P01620		11.77	KV302_HUMAN Ig kappa chain V-III region SIE	1	1
P30456	HLA-A	41.01	1A43_HUMAN HLA class I histocompatibility antigen, A-43 alpha chain	1	1
P25445	FAS	37.71	TNR6_HUMAN Tumor necrosis factor receptor superfamily member 6	1	1
Q13526	PIN1	18.23	PIN1_HUMAN Peptidyl-prolyl cis-trans isomerase NIMA-interacting 1	1	1
Q9H4G0	EPB41L1	98.44	E41L1_HUMAN Band 4.1-like protein 1	1	1
P62195	PSMC5	45.6	PRS8_HUMAN 26S protease regulatory subunit 8	1	1
O43914	TYROBP	12.17	TYOBP_HUMAN TYRO protein tyrosine kinase-binding protein	1	1
Q969X1	TMBIM1	34.58	LFG3_HUMAN Protein lifeguard 3	1	1
P57739	CLDN2	24.53	CLD2_HUMAN Claudin-2	1	1
P32856	STX2	33.32	STX2_HUMAN Syntaxin-2	1	1
O75348	ATP6V1G1	13.75	VATG1_HUMAN V-type proton ATPase subunit G 1	1	1
Q8IY31-2	IFT20	18.11	IFT20_HUMAN Isoform 2 of Intraflagellar transport protein 20 homolog	1	1
Q16890	TPD52L1	22.44	TPD53_HUMAN Tumor protein D53	1	1
P10316	HLA-A	40.95	1A69_HUMAN HLA class I histocompatibility antigen, A-69 alpha chain	1	1
Q6UWP8	SBSN	60.5	SBSN_HUMAN Suprabasin	1	1
O94819	KBTBD11	65.68	KBTBB_HUMAN Kelch repeat and BTB domain-containing protein 11	1	1
Q9TQE0	HLA-DRB1	29.81	2B19_HUMAN HLA class II histocompatibility antigen, DRB1-9 beta chain	1	1
Q07666	KHDRBS1	48.2	KHDR1_HUMAN KH domain-containing, RNA-binding, signal transduction-associated protein 1	1	1
Q9BY67-3	CADM1	51.5	CADM1_HUMAN Isoform 3 of Cell adhesion molecule 1	1	1
A0MZ66-3	KIAA1598	73.56	SHOT1_HUMAN Isoform 3 of Shootin-1	1	1
O43240	KLK10	30.15	KLK10_HUMAN Kallikrein-10	1	1
Q9H3K6	BOLA2	10.11	BOLA2_HUMAN BolA-like protein 2	1	1
Q96EC8	YIPF6	26.24	YIPF6_HUMAN Protein YIPF6	1	1
P61088	UBE2N	17.13	UBE2N_HUMAN Ubiquitin-conjugating enzyme E2 N	1	1
O43556	SGCE	49.82	SGCE_HUMAN Epsilon-sarcoglycan	1	1
P01033	TIMP1	23.16	TIMP1_HUMAN Metalloproteinase inhibitor 1	1	1
P05556	ITGB1	88.36	ITB1_HUMAN Integrin beta-1	1	1
Q96QE2	SLC2A13	70.33	MYCT_HUMAN Proton myo-inositol cotransporter	1	1
O95299	NDUFA10	40.72	NDUAA_HUMAN NADH dehydrogenase [ubiquinone] 1 alpha subcomplex subunit 10, mitochondrial	1	1
Q13148	TARDBP	44.71	TADBP_HUMAN TAR DNA-binding protein 43	1	1
P51178	PLCD1	85.61	PLCD1_HUMAN 1-phosphatidylinositol 4,5-bisphosphate phosphodiesterase delta-1	1	1
P63027	VAMP2	12.65	VAMP2_HUMAN Vesicle-associated membrane protein 2	1	1
Q14651	PLS1	70.21	PLSI_HUMAN Plastin-1	1	1
Q96I99-2	SUCLG2	47.7	SUCB2_HUMAN Isoform 2 of Succinyl-CoA ligase [GDP-forming] subunit beta, mitochondrial	1	1
Q9NRX4	PHPT1	13.82	PHP14_HUMAN 14 kDa phosphohistidine phosphatase	1	1
Q16795	NDUFA9	42.48	NDUA9_HUMAN NADH dehydrogenase [ubiquinone] 1 alpha subcomplex subunit 9, mitochondrial	1	1
P84157-2	MXRA7	17.48	MXRA7_HUMAN Isoform 2 of Matrix-remodeling-associated protein 7	1	1
Q8NDH3	NPEPL1	55.83	PEPL1_HUMAN Probable aminopeptidase NPEPL1	1	1
O75531	BANF1	10.05	BAF_HUMAN Barrier-to-autointegration factor	1	1
Q92900	UPF1	124.27	RENT1_HUMAN Regulator of nonsense transcripts 1	1	1
Q9UHB9	SRP68	70.69	SRP68_HUMAN Signal recognition particle subunit SRP68	1	1
P20933	AGA	37.18	ASPG_HUMAN N(4)-(beta-N-acetylglucosaminyl)-L-asparaginase	1	1
Q9UKE5	TNIK	154.85	TNIK_HUMAN TRAF2 and NCK-interacting protein kinase	1	1
P48067	SLC6A9	78.21	SC6A9_HUMAN Sodium- and chloride-dependent glycine transporter 1	1	1
Q9HCS2	CYP4F12	60.23	CP4FC_HUMAN Cytochrome P450 4F12	1	1
P54289-2	CACNA2D1	123.11	CA2D1_HUMAN Isoform 2 of Voltage-dependent calcium channel subunit alpha-2/delta-1	1	1
Q9H9B4	SFXN1	35.6	SFXN1_HUMAN Sideroflexin-1	1	1
Q15629	TRAM1	43.04	TRAM1_HUMAN Translocating chain-associated membrane protein 1	1	1
Q9UBB4	ATXN10	53.45	ATX10_HUMAN Ataxin-10	1	1
O75828	CBR3	30.83	CBR3_HUMAN Carbonyl reductase [NADPH] 3	1	1
Q96J84-2	KIRREL	85	KIRR1_HUMAN Isoform 2 of Kin of IRRE-like protein 1	1	1
P07305	H1F0	20.85	H10_HUMAN Histone H1.0	1	1
P01780		12.56	HV319_HUMAN Ig heavy chain V-III region JON	1	1
P23297	S100A1	10.54	S10A1_HUMAN Protein S100-A1	1	1
Q15459	SF3A1	88.83	SF3A1_HUMAN Splicing factor 3A subunit 1	1	1
Q13683-7	ITGA7	124.23	ITA7_HUMAN Isoform Alpha-7X2B of Integrin alpha-7	1	1
Q6XQN6	NAPRT1	57.54	PNCB_HUMAN Nicotinate phosphoribosyltransferase	1	1
Q6IQ22	RAB12	27.23	RAB12_HUMAN Ras-related protein Rab-12	1	1
O60496	DOK2	45.35	DOK2_HUMAN Docking protein 2	1	1
P13987	CD59	14.17	CD59_HUMAN CD59 glycoprotein	1	1
C9K0S0	AHCYL2	19.92	C9K0S0_HUMAN Putative adenosylhomocysteinase 3 (Fragment)	1	1
P08621	SNRNP70	51.53	RU17_HUMAN U1 small nuclear ribonucleoprotein 70 kDa	1	1
O43861	ATP9B	129.22	ATP9B_HUMAN Probable phospholipid-transporting ATPase IIB	1	1
P62070	RRAS2	23.38	RRAS2_HUMAN Ras-related protein R-Ras2	1	1
P61764	STXBP1	67.53	STXB1_HUMAN Syntaxin-binding protein 1	1	1
Q92520	FAM3C	24.66	FAM3C_HUMAN Protein FAM3C	1	1
P31942	HNRNPH3	36.9	HNRH3_HUMAN Heterogeneous nuclear ribonucleoprotein H3	1	1
Q14103	HNRNPD	38.41	HNRPD_HUMAN Heterogeneous nuclear ribonucleoprotein D0	1	1
P16989	YBX3	40.07	YBOX3_HUMAN Y-box-binding protein 3	1	1
O75830	SERPINI2	46.12	SPI2_HUMAN Serpin I2	1	1
Q9UNF1	MAGED2	64.91	MAGD2_HUMAN Melanoma-associated antigen D2	1	1
O75015	FCGR3B	26.2	FCG3B_HUMAN Low affinity immunoglobulin gamma Fc region receptor III-B	1	1
Q9Y547	HSPB11	16.29	IFT25_HUMAN Intraflagellar transport protein 25 homolog	1	1
Q86YS7-2	C2CD5	114.92	C2CD5_HUMAN Isoform 2 of C2 domain-containing protein 5	1	1
Q8N5I2	ARRDC1	45.95	ARRD1_HUMAN Arrestin domain-containing protein 1	1	1
Q01105	SET	33.47	SET_HUMAN Protein SET	1	1
Q15049	MLC1	41.11	MLC1_HUMAN Membrane protein MLC1	1	1
P48751-3	SLC4A3	138.58	B3A3_HUMAN Isoform 3 of Anion exchange protein 3	1	1
Q13586	STIM1	77.38	STIM1_HUMAN Stromal interaction molecule 1	1	1
Q9H1C7	CYSTM1	10.62	CYTM1_HUMAN Cysteine-rich and transmembrane domain-containing protein 1	1	1
Q5HYA8	TMEM67	111.67	MKS3_HUMAN Meckelin	1	1
P51878-5	CASP5	51.14	CASP5_HUMAN Isoform 5 of Caspase-5	1	1
Q8TAA3	PSMA8	28.51	PSA7L_HUMAN Proteasome subunit alpha type-7-like	1	1
P56192	MARS	101.05	SYMC_HUMAN Methionine--tRNA ligase, cytoplasmic	1	1
Q01484	ANK2	433.45	ANK2_HUMAN Ankyrin-2	1	1
P60866-2	RPS20	16	RS20_HUMAN Isoform 2 of 40S ribosomal protein S20	1	1
Q9H993	C6orf211	51.14	CF211_HUMAN UPF0364 protein C6orf211	1	1
Q9H3S7	PTPN23	178.86	PTN23_HUMAN Tyrosine-protein phosphatase non-receptor type 23	1	1
Q9BVA1	TUBB2B	49.92	TBB2B_HUMAN Tubulin beta-2B chain	1	1
P48426	PIP4K2A	46.2	PI42A_HUMAN Phosphatidylinositol 5-phosphate 4-kinase type-2 alpha	1	1
P14927	UQCRB	13.52	QCR7_HUMAN Cytochrome b-c1 complex subunit 7	1	1
P53367	ARFIP1	41.71	ARFP1_HUMAN Arfaptin-1	1	1
P22413	ENPP1	104.86	ENPP1_HUMAN Ectonucleotide pyrophosphatase/phosphodiesterase family member 1	1	1
P38159	RBMX	42.31	RBMX_HUMAN RNA-binding motif protein, X chromosome	1	1
Q32P44	EML3	95.14	EMAL3_HUMAN Echinoderm microtubule-associated protein-like 3	1	1
O95755	RAB36	36.3	RAB36_HUMAN Ras-related protein Rab-36	1	1
Q86VR2	FAM134C	51.36	F134C_HUMAN Protein FAM134C	1	1
Q9Y3D6	FIS1	16.93	FIS1_HUMAN Mitochondrial fission 1 protein	1	1
P67936-2	TPM4	32.7	TPM4_HUMAN Isoform 2 of Tropomyosin alpha-4 chain	1	1
Q8IX19	MCEMP1	21.21	MCEM1_HUMAN Mast cell-expressed membrane protein 1	1	1
P49773	HINT1	13.79	HINT1_HUMAN Histidine triad nucleotide-binding protein 1	1	1
Q9UHY7	ENOPH1	28.91	ENOPH_HUMAN Enolase-phosphatase E1	1	1
Q9H977	WDR54	35.87	WDR54_HUMAN WD repeat-containing protein 54	1	1
P54578	USP14	56.03	UBP14_HUMAN Ubiquitin carboxyl-terminal hydrolase 14	1	1
[truncated: 548 more rows]

## Sheet: Supplementary Table S3
Supplementary Table S3. Identification of the EV and non-EV marker proteins
Category	Transmembrane or GPI anchored proteins associated to plasma membrane and endosomes
	For all EVs
	Gene name	Uniprot ID
1a	CD63	P08962
	CD81	P60033
	CD82	P27701
	CD47	Q08722
	GNA11	P29992
	GNA12	Q03113
	GNA13	Q14344
	GNA14	O95837
	GNAI1	P63096
	GNAI2	P04899
	GNAI3	P08754
	GNAO1	P09471
	GNAQ	P50148
	GNAS	P63092
	GNAZ	P19086
	HLA-A	P04439
	HLA-B	P01889
	HLA-C	P10321
	ITGA1	P56199
	ITGA2	P17301
	ITGA2B	P08514
	ITGA3	P26006
	ITGA5	P08648
	ITGA6	P23229
	ITGA7	Q13683
	ITGA8	P53708
	ITGA9	Q13797
	ITGAL	P20701
	ITGAM	P11215
	ITGAV	P06756
	ITGAX	P20702
	ITGB1	P05556
	ITGB2	P05107
	ITGB3	P05106
	ITGB4	P16144
	ITGB5	P18084
	ITGB8	P26012
	LAMP1	P11279
	LAMP2	P13473
	EMMPRIN (BSG)	P35613
	ADAM10	O14672
	CD73 (NT5E)	P21589
	CD55	P08174
	CD59	P13987
1b	TSPAN8	P19075
	CD53	P19397
	CD9	P21926
	PECAM1	P16284
	CD90 (THY1)	P04216
	CD45	P08575
	CD41 (ITGA2B)	P08514
	CD14	P08571
	ABCC1	P33527
	Cytosolic proteins recovered in EVs
	For all EVs
2a	TSG101	Q99816
	CHMP2B	Q9UQN3
	CHMP4B	Q9H444
	CHMP6	Q96FZ7
	ALIX (PDCD6IP)	Q8WUM4
	VPS4B	O75351
	ARRDC1	Q8N5I2
	FLOT1	O75955
	FLOT2	Q14254
	CAV1	Q03135
	EHD1	Q9H4M9
	EHD2	Q9NZN4
	EHD3	Q9NZN3
	EHD4	Q9H223
	RHOA	P61586
	ANXA1	P04083
	ANXA2	P07355
	ANXA3	P12429
	ANXA4	P09525
	ANXA5	P08758
	ANXA6	P08133
	ANXA7	P20073
	ANXA11	P50995
	HSPA8	P11142
	HSP90AB1	P08238
	ARF6	P62330
	SDCBP	O00560
	Tau (MAPT)	P10636
2b	ACTN1	P12814
	ACTN4	O43707
	TUBA1B	P68363
	TUBB3	Q13509
	TUBB2A	Q13885
	TPPP3	Q9BW30
	TUBB6	Q9BUF5
	TUBB4B	P68371
	TUBB	P07437
	TPPP	O94811
	TUBB1	Q9H4B7
	TUBB4A	P04350
	TBCB	Q99426
	TBCA	O75347
	TUBA4A	P68366
	TUBA1A	Q71U36
	TUBAL3	A6NHL2
	GAPDH	P04406
	Major components of non-EV co-isolated structures
	For non-EV (contaminant)
3a	APOA1	P02647
	APOA2	P02652
	APOB100	P04114
	ALB	P02768
	Analysis of protein of this category is required when claiming specific analysis of small EVs
	Evs (large oncosomes, large EVs)
	For small EVs
4b (mitochondria)	IMMT	Q16891
	cytochromeC (CYC1)	P08574
4c (ER, Golgi)	calnexin (CANX)	P27824
	Grp94 (HSP90B1)	P14625
	BIP (HSPA5)	P11021
4d (autophagosome, other)	ACTN1	P12814
	ACTN4	O43707
	Analysis of protein of this category is required when claiming functional activities
	functional activites
	For functional component
5b (adhesion)	Fibronectin (FN1)	P02751
	COL1A2	P08123
	COL6A1	P12109
	COL18A1	P39060
	MFGE8	Q08431
	LGAL3BP	Q08380
	fetuin-A (AHSG)	P02765
Tetraspanin	TSPAN4	O14817
	TSPAN6	O43657
	TSPAN7	P41732
	TSPAN14	Q8NG11
ESCRT machinery	Rab4A	P20338
	Rab4B	P61018
	Rab5a	P20339
	Rab5b	P61020
	Rab5c	P51148
	Rab11b	Q15907
	Rab7a	P51149
	STAM1	Q92783
	Tsg101	Q99816
	VPS37B	Q9H9H4
	VPS37C	A5D8V6
	VPS20(CHMP6)	Q96FZ7
	Snf7-2(CHMP4B,VPS32B)	Q9H444
	Vps2B(CHMP2B)	Q9UQN3
	AlIX(PDCD6IP)	Q8WUM4
	Rab27a	P51159
	Rab35	Q15286
	coronin1b	Q9BR76
	cortactin(CTTN)	Q14247
	PLD1	Q13393
	PLD2	O14939
	APOE	P02649
	syntenin-1(SDCBP)	O00560

## Sheet: Supplementary Table S4
Supplementary Table S4. Cell type specific list for label-free proteomics dataset
	Uniprot ID	Gene name	Unique	Total	MWT(kDa)	Annotation
neuron	Q01814	ATP2B2	18	23	136.79	AT2B2_HUMAN Plasma membrane calcium-transporting ATPase 2
	P54289	CACNA2D1	14	18	124.49	CA2D1_HUMAN Voltage-dependent calcium channel subunit alpha-2/delta-1
	Q13509	TUBB3	11	39	50.4	TBB3_HUMAN Tubulin beta-3 chain
	P09471	GNAO1	10	17	40.02	GNAO_HUMAN Guanine nucleotide-binding protein G(o) subunit alpha
	O00533-2	CHL1	10	11	136.61	CHL1_HUMAN Isoform 2 of Neural cell adhesion molecule L1-like protein
	O43854	EDIL3	8	9	53.73	EDIL3_HUMAN EGF-like repeat and discoidin I-like domain-containing protein 3
	P62760	VSNL1	6	7	22.13	VISL1_HUMAN Visinin-like protein 1
	P21579	SYT1	5	8	47.54	SYT1_HUMAN Synaptotagmin-1
	P60880-2	SNAP25	5	7	23.32	SNP25_HUMAN Isoform 2 of Synaptosomal-associated protein 25
	Q9H115	NAPB	4	6	33.54	SNAB_HUMAN Beta-soluble NSF attachment protein
	O43301	HSPA12A	4	4	74.93	HS12A_HUMAN Heat shock 70 kDa protein 12A
	O14880	MGST3	3	4	16.51	MGST3_HUMAN Microsomal glutathione S-transferase 3
	Q16623	STX1A	2	3	33	STX1A_HUMAN Syntaxin-1A
	P32004	L1CAM	2	2	139.92	L1CAM_HUMAN Neural cell adhesion molecule L1
	P78310	CXADR	2	2	40	CXAR_HUMAN Coxsackievirus and adenovirus receptor
	Q9BY11	PACSIN1	2	2	50.93	PACN1_HUMAN Protein kinase C and casein kinase substrate in neurons protein 1
	Q9H0Q3	FXYD6	1	2	10.54	FXYD6_HUMAN FXYD domain-containing ion transport regulator 6
	P48067	SLC6A9	1	1	78.21	SC6A9_HUMAN Sodium- and chloride-dependent glycine transporter 1
	P07197	NEFM	1	1	102.41	NFM_HUMAN Neurofilament medium polypeptide
microglia	P22897	MRC1	22	28	165.9	MRC1_HUMAN Macrophage mannose receptor 1
	P09917	ALOX5	13	15	77.93	LOX5_HUMAN Arachidonate 5-lipoxygenase
	P52790	HK3	11	15	98.96	HXK3_HUMAN Hexokinase-3
	P55058	PLTP	9	15	54.7	PLTP_HUMAN Phospholipid transfer protein
	Q08380	LGALS3BP	9	10	65.29	LG3BP_HUMAN Galectin-3-binding protein
	P09668	CTSH	8	14	37.37	CATH_HUMAN Pro-cathepsin H
	P10451	SPP1	8	11	35.4	OSTP_HUMAN Osteopontin
	P19878	NCF2	8	10	59.72	NCF2_HUMAN Neutrophil cytosol factor 2
	Q0VD83-4	APOBR	8	10	115.56	APOBR_HUMAN Isoform 4 of Apolipoprotein B receptor
	P08571	CD14	8	10	40.05	CD14_HUMAN Monocyte differentiation antigen CD14
	O95466-3	FMNL1	7	9	128.25	FMNL_HUMAN Isoform 3 of Formin-like protein 1
	P00488	F13A1	7	9	83.21	F13A_HUMAN Coagulation factor XIII A chain
	P05107	ITGB2	7	7	84.73	ITB2_HUMAN Integrin beta-2
	Q15080-2	NCF4	6	8	38.98	NCF4_HUMAN Isoform 2 of Neutrophil cytosol factor 4
	Q9Y2S2	CRYL1	6	6	35.4	CRYL1_HUMAN Lambda-crystallin homolog
	P15090	FABP4	5	13	14.71	FABP4_HUMAN Fatty acid-binding protein, adipocyte
	P09601	HMOX1	5	9	32.8	HMOX1_HUMAN Heme oxygenase 1
	Q14956	GPNMB	5	8	63.88	GPNMB_HUMAN Transmembrane glycoprotein NMB
	O60603	TLR2	5	5	89.78	TLR2_HUMAN Toll-like receptor 2
	Q92608	DOCK2	5	5	211.81	DOCK2_HUMAN Dedicator of cytokinesis protein 2
	P25774	CTSS	4	4	37.47	CATS_HUMAN Cathepsin S
	O14879	IFIT3	4	4	55.95	IFIT3_HUMAN Interferon-induced protein with tetratricopeptide repeats 3
	P05089	ARG1	4	4	34.71	ARGI1_HUMAN Arginase-1
	Q7L5N7	LPCAT2	4	4	60.17	PCAT2_HUMAN Lysophosphatidylcholine acyltransferase 2
	Q96D96	HVCN1	3	3	31.66	HVCN1_HUMAN Voltage-gated hydrogen channel 1
	Q9Y3L3	SH3BP1	3	3	75.67	3BP1_HUMAN SH3 domain-binding protein 1
	P38571	LIPA	2	3	45.39	LICH_HUMAN Lysosomal acid lipase/cholesteryl ester hydrolase
	Q13637	RAB32	2	2	24.98	RAB32_HUMAN Ras-related protein Rab-32
	P15153	RAC2	2	2	21.42	RAC2_HUMAN Ras-related C3 botulinum toxin substrate 2
	O60711-2	LPXN	1	3	43.72	LPXN_HUMAN Isoform 2 of Leupaxin
	P98082	DAB2	1	1	82.4	DAB2_HUMAN Disabled homolog 2
	Q01459	CTBS	1	1	43.73	DIAC_HUMAN Di-N-acetylchitobiase
	Q13094	LCP2	1	1	60.15	LCP2_HUMAN Lymphocyte cytosolic protein 2
	Q9NY15	STAB1	1	1	275.3	STAB1_HUMAN Stabilin-1
	Q92619-2	HMHA1	1	1	126.42	HMHA1_HUMAN Isoform 2 of Minor histocompatibility protein HA-1
	P43405	SYK	1	1	72.02	KSYK_HUMAN Tyrosine-protein kinase SYK
	Q03519	TAP2	1	1	75.62	TAP2_HUMAN Antigen peptide transporter 2
	P16671	CD36	1	1	53.02	CD36_HUMAN Platelet glycoprotein 4
	P55008	AIF1	1	1	16.69	AIF1_HUMAN Allograft inflammatory factor 1
	Q16706	MAN2A1	1	1	131.06	MA2A1_HUMAN Alpha-mannosidase 2
	P21757	MSR1	1	1	49.73	MSRE_HUMAN Macrophage scavenger receptor types I and II
astrocyte	P00450	CP	33	53	122.13	CERU_HUMAN Ceruloplasmin
	P10909-2	CLU	16	24	57.8	CLUS_HUMAN Isoform 2 of Clusterin
	P14136-2	GFAP	16	17	50.26	GFAP_HUMAN Isoform 2 of Glial fibrillary acidic protein
	P56199	ITGA1	15	20	130.76	ITA1_HUMAN Integrin alpha-1
	P04792	HSPB1	13	20	22.77	HSPB1_HUMAN Heat shock protein beta-1
	O94788	ALDH1A2	11	12	56.69	AL1A2_HUMAN Retinal dehydrogenase 2
	P00738	HP	10	11	45.18	HPT_HUMAN Haptoglobin
	Q14315	FLNC	8	12	290.84	FLNC_HUMAN Filamin-C
	P17302	GJA1	8	11	42.98	CXA1_HUMAN Gap junction alpha-1 protein
	P54652	HSPA2	7	10	69.98	HSP72_HUMAN Heat shock-related 70 kDa protein 2
	O00151	PDLIM1	6	9	36.05	PDLI1_HUMAN PDZ and LIM domain protein 1
	P55087	AQP4	6	9	34.81	AQP4_HUMAN Aquaporin-4
	Q9BW30	TPPP3	6	6	18.97	TPPP3_HUMAN Tubulin polymerization-promoting protein family member 3
	P43003	SLC1A3	5	22	59.53	EAA1_HUMAN Excitatory amino acid transporter 1
	Q14CZ8	HEPACAM	5	9	46	HECAM_HUMAN Hepatocyte cell adhesion molecule
	P27338	MAOB	5	7	58.73	AOFB_HUMAN Amine oxidase [flavin-containing] B
	P53985	SLC16A1	5	7	53.91	MOT1_HUMAN Monocarboxylate transporter 1
	Q53TN4	CYBRD1	5	6	31.62	CYBR1_HUMAN Cytochrome b reductase 1
	Q9H4G4	GLIPR2	4	6	17.21	GAPR1_HUMAN Golgi-associated plant pathogenesis-related protein 1
	P02511	CRYAB	4	4	20.15	CRYAB_HUMAN Alpha-crystallin B chain
	O75923-13	DYSF	4	4	241.2	DYSF_HUMAN Isoform 13 of Dysferlin
	P28161	GSTM2	4	4	25.73	GSTM2_HUMAN Glutathione S-transferase Mu 2
	Q9UKS6	PACSIN3	3	5	48.46	PACN3_HUMAN Protein kinase C and casein kinase substrate in neurons protein 3
	P57087-3	JAM2	3	4	34.53	JAM2_HUMAN Isoform 3 of Junctional adhesion molecule B
	P09455-3	RBP1	3	3	17.51	RET1_HUMAN Isoform 3 of Retinol-binding protein 1
	P49753	ACOT2	2	3	53.18	ACOT2_HUMAN Acyl-coenzyme A thioesterase 2, mitochondrial
	Q6YHK3	CD109	2	2	161.59	CD109_HUMAN CD109 antigen
	O14841	OPLAH	2	2	137.37	OPLA_HUMAN 5-oxoprolinase
	P40189	IL6ST	1	3	103.47	IL6RB_HUMAN Interleukin-6 receptor subunit beta
	Q5TD94	RSPH4A	1	1	80.68	RSH4A_HUMAN Radial spoke head protein 4 homolog A
	P25713	MT3	1	1	6.92	MT3_HUMAN Metallothionein-3
	Q8WYR4	RSPH1	1	1	35.1	RSPH1_HUMAN Radial spoke head 1 homolog
	O00625	PIR	1	1	32.09	PIR_HUMAN Pirin
	O95837	GNA14	1	1	41.54	GNA14_HUMAN Guanine nucleotide-binding protein subunit alpha-14
	P09488	GSTM1	1	1	25.7	GSTM1_HUMAN Glutathione S-transferase Mu 1
	P15328	FOLR1	1	1	29.8	FOLR1_HUMAN Folate receptor alpha
oligodendrocyte	Q6UWR7	ENPP6	19	60	50.21	ENPP6_HUMAN Ectonucleotide pyrophosphatase/phosphodiesterase family member 6
	P09543	CNP	18	21	47.55	CN37_HUMAN 2',3'-cyclic-nucleotide 3'-phosphodiesterase
	Q8WWI5	SLC44A1	6	9	73.25	CTL1_HUMAN Choline transporter-like protein 1
	Q8IXJ6	SIRT2	6	9	43.15	SIR2_HUMAN NAD-dependent protein deacetylase sirtuin-2
	Q92752	TNR	5	7	149.47	TENR_HUMAN Tenascin-R
	O94832	MYO1D	5	5	116.13	MYO1D_HUMAN Unconventional myosin-Id
	P60201	PLP1	4	8	30.06	MYPR_HUMAN Myelin proteolipid protein
	O94811	TPPP	4	5	23.68	TPPP_HUMAN Tubulin polymerization-promoting protein
	Q6UW02	CYP20A1	8	9	52.4	CP20A_HUMAN Cytochrome P450 20A1
	P21695	GPD1	5	5	37.54	GPDA_HUMAN Glycerol-3-phosphate dehydrogenase [NAD(+)], cytoplasmic
	P55011	SLC12A2	23	29	131.36	S12A2_HUMAN Solute carrier family 12 member 2
	P43121	MCAM	3	3	71.56	MUC18_HUMAN Cell surface glycoprotein MUC18
	P13611	VCAN	3	3	372.59	CSPG2_HUMAN Versican core protein
	Q15067	ACOX1	2	3	74.38	ACOX1_HUMAN Peroxisomal acyl-coenzyme A oxidase 1
	Q7Z5G4	GOLGA7	2	3	15.81	GOGA7_HUMAN Golgin subfamily A member 7
	P13674	P4HA1	2	2	61.01	P4HA1_HUMAN Prolyl 4-hydroxylase subunit alpha-1
	O75363-2	BCAS1	2	2	65.62	BCAS1_HUMAN Isoform 2 of Breast carcinoma-amplified sequence 1
	O75508	CLDN11	2	2	21.98	CLD11_HUMAN Claudin-11
	Q96GW7	BCAN	2	2	99.06	PGCB_HUMAN Brevican core protein
	P16234	PDGFRA	1	1	122.59	PGFRA_HUMAN Platelet-derived growth factor receptor alpha
	P48449	LSS	1	1	83.26	ERG7_HUMAN Lanosterol synthase
	Q9NZD2	GLTP	1	1	23.83	GLTP_HUMAN Glycolipid transfer protein

## Sheet: Supplementary Table S5
Supplementary Table S5. Identification and quantification of EV proteins separated from AD, MCI, and CSF by TMT-labeled proteomics analysis
Protein ID	Protein symbol	Gene symbol	Description	CTRL1	CTRL2	CTRL3	CTRL4	CTRL5	CTRL6	CTRL7	CTRL8	CTRL9	CTRL10	MCI1	MCI2	MCI3	MCI4	MCI5	MCI6	MCI7	MCI8	MCI9	MCI10	AD1	AD2	AD3	AD4	AD5	AD6	AD7	AD8	AD9	AD10	CTRL_average	MCI_average	AD_average	ANOVAa
P04264	K2C1	KRT1	K2C1_HUMAN_contaminant Keratin, type II cytoskeletal 1	180106	54817.8	51821.1	58780.7	43812.9	67754.5	55180.3	41986.7	67738.2	76904.2	54453.2	35376	33355.6	26164.5	43866.7	21475.3	55685	127339	36322.8	78058	38790.1	81919.2	19681.3	46826	21864.3	147627	112775	88933.8	26338.3	11731.6	69890.2	51209.6	59648.6	0.579276
P35908	K22E	KRT2	K22E_HUMAN_contaminant Keratin, type II cytoskeletal 2 epidermal	67787.1	30114.5	25191.9	50311.7	13808.4	35489	30272.1	18440.1	26696.5	24902.2	26221.9	19734.3	18370	14457.6	28223.1	12112.8	22878.7	48153.7	15877.9	21827.2	20724.6	33837.3	12679.6	34307.4	11951	85771.6	59084.2	42381.4	11153.5	5797.53	32301.4	22785.7	31768.8	0.434755
P13645	K1C10	KRT10	K1C10_HUMAN_contaminant Keratin, type I cytoskeletal 10	64113.1	22324.5	20732.2	38860.9	18734.5	47197.7	37163.1	31563.9	42525.7	37470.1	23561.6	16818.2	14425	17379.9	33909.7	15159.7	34601.6	68172.5	22410.6	33328.5	17434.6	33334.9	11268.8	40720.2	13819.8	93452.6	74999.9	79020.8	17671.6	8740.74	36068.6	27976.7	39046.4	0.519495
P35527	K1C9	KRT9	K1C9_HUMAN_contaminant Keratin, type I cytoskeletal 9	106788	28367.7	30639.3	21726.1	44290.8	49342.1	40901.6	14099.8	32992.4	46062.5	32202.7	20007.2	16926.6	20265.9	31861.7	17964.7	29522.7	71912.7	18286.7	36390	19485.5	42197.3	6951.03	31113.3	17748.3	139618	91863.4	31686.6	12438.3	5344.89	41521.1	29534.1	39844.6	0.639689
P05023	AT1A1	ATP1A1	AT1A1_HUMAN Sodium/potassium-transporting ATPase subunit alpha-1	14666.3	22906.4	7433.87	24713	17443.1	15666.3	9354.06	20047.3	15772.2	18341.9	16200.6	13308.4	14687.4	8852.43	16132.5	14946	22046.2	19772.2	11268.5	10497.6	16501.4	12340.8	32818.9	14794.1	25909.8	15762	8245.56	15386.4	6633.77	12854.8	16634.5	14771.2	16124.8	0.773745
P02768	ALBU	ALB	ALBU_HUMAN_contaminant Serum albumin	7385.04	9782.41	6111.29	8796.98	15137.8	21000.5	10796	30338.4	15794.4	8137.15	7484.77	90921.7	12476.5	10858.5	9737.39	9612.71	8246.75	9239.04	4836.08	9313.35	8503.51	22549.1	6568.46	6494.06	7465.67	8329.51	6831.03	8806.28	16811.8	4825.02	13328	17272.7	9718.44	0.576291
P13637-3	AT1A3	ATP1A3	AT1A3_HUMAN Isoform 3 of Sodium/potassium-transporting ATPase subunit alpha-3	11460.3	16057.7	14272.8	20991.7	11714.8	10532.2	18076.2	18384.2	14998.9	17447.6	13296.5	11485	12618.3	15799.1	12262.3	10862.2	17537.8	16098.4	14144.1	18442.5	14398.6	11105.4	25385.2	11907.8	16704	9007.73	8224.39	17018	15941.1	19044.6	15393.6	14254.6	14873.7	0.806865
P08133	ANXA6	ANXA6	ANXA6_HUMAN Annexin A6	8324.49	39333.5	9820.15	12289.3	26482.2	11149.7	5598.64	15859.4	14200.8	10251	8682.38	9226.69	18576.4	9954.18	25328.8	7295.75	9357.35	8448.81	18083.2	11315	17877.7	9628.14	20232.8	8571.29	17474.3	8970.91	7095.66	12132.5	15802.4	16842.9	15330.9	12626.9	13462.9	0.702619
P13647	K2C5	KRT5	K2C5_HUMAN_contaminant Keratin, type II cytoskeletal 5	31657.1	9098.51	9526.58	11691.4	6724.6	11925	10269.8	6428.34	12235.3	11026.1	9494.51	7000.07	6442.38	4659.93	12482.8	4556.09	9251.27	18222.1	6659.22	13919.7	6540.54	15851.6	3798.53	8340.41	4560.35	23491.5	21280.5	15557.6	4651.61	2289.07	12058.3	9268.82	10636.2	0.645491
P08779	K1C16	KRT16	K1C16_HUMAN_contaminant Keratin, type I cytoskeletal 16	14244	4860.64	5615.5	6951.95	5537.3	7161.38	6535.91	3427.1	16746.5	6911.62	5208.73	4551.7	4602.14	2927.25	25413.8	3836.54	9153.8	11545.6	8047.54	19301.5	3389.93	13213.9	2250.72	4715.54	2596.69	14992.3	16024.8	24216.3	3328.52	1693.17	7799.19	9458.87	8642.19	0.858921
P15924	DESP	DSP	DESP_HUMAN_contaminant Desmoplakin	21596.8	8755.81	9100.26	8116.78	18735.2	20434.4	19484.2	7019.99	17137.1	15174.8	8186.19	5090.71	4706.62	8199.18	18744.6	14550.7	12097.4	23428.7	7663.78	13407.2	5180	13147	3387.02	11660.1	6226.03	42185.9	31985.9	23028	5718.24	3020.15	14555.5	11607.5	14553.8	0.711622
P07900-2	HS90A	HSP90AA1	HS90A_HUMAN Isoform 2 of Heat shock protein HSP 90-alpha	4263.08	7279.5	6412.85	5441.64	7743.86	5272.59	3961.13	7291.66	6905.2	9973.5	20309	4852.67	7725.27	6351.9	6885.03	5837.25	7482.29	5972.53	7425.64	4005.21	5131.57	4270.8	5356.6	5523.7	6699.59	5002.79	4246.6	5501.48	5132.14	4922.85	6454.5	7684.68	5178.81	0.1692
P09525	ANXA4	ANXA4	ANXA4_HUMAN Annexin A4	9181.61	23241.7	3568.97	11431.3	17710.9	10932.6	3032.47	20630.4	9871.13	9551.77	8013.09	7326.08	12310.8	4723.64	16326.9	6529.32	7750.05	7260.3	7155.21	5397.18	16747.8	8446.78	19347.1	3702.88	15884.7	7052.11	3542.51	8841.18	4807.72	8847.32	11915.3	8279.26	9722.02	0.338418
Q09666	AHNK	AHNAK	AHNK_HUMAN Neuroblast differentiation-associated protein AHNAK	6153.25	8045.3	17793.9	9004.69	17209.8	11502.5	22209	6121.12	12234.5	17593.4	6302.42	8944.27	6227.44	34692.3	8525.15	9908.46	17324	8131.5	22858.5	19686.6	7380.65	7650.41	3605.89	17462.8	8499.97	11342.8	17144.9	10478.2	25331.2	31062.9	12786.7	14260.1	13996	0.909126
Q9NZM1	MYOF	MYOF	MYOF_HUMAN Myoferlin	5919.85	7295.43	7504.95	7974.51	5684	4514.47	5311.08	11309.9	9107.4	7104.42	6038.9	5063.44	7608.31	6400.86	4081	4469.39	8532.42	4220.18	6714.85	6761.71	9720.8	4236.32	3289.18	7316.72	7282.52	3693.98	3768.29	5230.89	14059.9	7268.05	7172.6	5989.11	6586.67	0.556763
P02787	TRFE	TF	TRFE_HUMAN Serotransferrin	3199.04	5173.99	3178.52	4350.27	7114.88	18371.4	6925.58	16113.8	11586.6	3665.75	3408.33	44915.4	5197.1	2516.4	6578.16	5204.77	1829.4	4047.12	1968.59	5772.49	2898.14	25130.5	4107.54	5714.55	3188.13	2684.57	2780.91	4931.01	6647.28	1599.32	7967.98	8143.77	5968.2	0.83891
P11142	HSP7C	HSPA8	HSP7C_HUMAN Heat shock cognate 71 kDa protein	11390.1	11220.1	8398.02	9914.81	7693.73	7488.12	7005.13	6054.14	5062.99	5764.59	9759.44	7153.3	8598.01	6601.47	7316.95	6986.63	6120.5	7198.97	4931.74	4358.88	9829.76	8209.21	13285.5	8314.19	12367.8	8184.95	7138.14	8881.12	4395.68	5999.96	7999.18	6902.59	8660.62	0.216885
P14618-2	KPYM	PKM	KPYM_HUMAN Isoform M1 of Pyruvate kinase PKM	5190.32	5519.35	3420.94	6972.41	13182	8495.68	6034.11	6252.04	4881.96	6009.1	5818.41	4033.21	4870.88	5074.03	9510.13	6257.69	6387.92	6000.95	4620.16	3635.18	6567.04	4489.15	7010.79	7795.77	11270	7934.26	5627.12	4196.35	3327.04	4552.74	6595.79	5620.86	6277.02	0.623792
P50995	ANX11	ANXA11	ANX11_HUMAN Annexin A11	5745.54	7932.04	5839.03	4434.85	15896.2	4098.2	3228.56	8276.71	4521.31	3890.73	7053.63	6463.94	10837.2	8273.07	9634.43	3221.76	9272.49	7456.74	11467.5	6100.59	15720.5	10761	8448.85	5479.71	14199.6	5368.84	3539.89	9009.53	6394.57	6848.09	6386.32	7978.14	8577.05	0.354244
Q8WUM4	PDC6I	PDCD6IP	PDC6I_HUMAN Programmed cell death 6-interacting protein	6599.86	12157.3	4709.54	3899.2	6664.85	4381.56	3738.13	10623.7	6071.54	4356.07	5002.18	4137.9	6826.48	4621.71	6720.28	3574.57	6156.18	6783.59	5861.35	5180.9	8454.21	4542.72	9232.26	8374.31	12514.3	6715.14	5566.57	15838.9	5338.23	4684.45	6320.17	5486.51	8126.11	0.114234
P02533	K1C14	KRT14	K1C14_HUMAN_contaminant Keratin, type I cytoskeletal 14	16854.4	5367.84	5543.86	6229.55	5010.94	8306.92	6954.6	3076.85	9359.36	6839.4	5304.26	4193	3836.73	2874.22	9163.44	2794.79	5713.27	10506.5	4646.3	9474.27	3570.29	9909.07	1926.19	5223.29	2807.24	16852.3	15617.7	10378.4	2671.11	1084.76	7354.37	5850.68	7004.04	0.72047
P06733	ENOA	ENO1	ENOA_HUMAN Alpha-enolase	5396.19	5486.35	6596.35	7777.65	8140.13	4473.23	5663.3	5544.74	5928.83	7682.1	7087.6	6561.67	5409.23	5296.42	5584.51	6300.62	8008.79	7325.97	7032.88	5757.36	5895.78	6190.95	9598.27	7137.6	7652.3	6003.82	5174.59	6428.48	5651.67	8973.79	6268.89	6436.51	6870.73	0.532464
P20020	AT2B1	ATP2B1	AT2B1_HUMAN Plasma membrane calcium-transporting ATPase 1	6130.62	8669.54	4451.63	11328	9489.53	6501.19	5643.12	6514.24	5597.82	5619.92	6623.9	6285.58	6835.49	5403.39	9958.69	7691.61	5655.65	4779.21	4017.03	3595.45	6604.25	5983.63	9264.74	6456.03	10707.3	5971.91	3912.5	4044.48	2459.94	3911.29	6994.56	6084.6	5931.61	0.514517
Q92911	SC5A5	SLC5A5	SC5A5_HUMAN Sodium/iodide cotransporter	7374.78	13559	3887.04	9932.14	7047	5403.06	3722.5	12328.6	5546.57	6765.74	8955.48	4816.33	7520.56	2242.32	7197.73	5546.4	10139.3	8125.12	5374.31	5008.12	8602.4	6157.82	9384.51	4835.46	5499.09	4600.43	3107.56	7666.88	2456.93	2508.11	7556.65	6492.57	5481.92	0.261435
P07355-2	ANXA2	ANXA2	ANXA2_HUMAN Isoform 2 of Annexin A2	7654.68	13583.4	10755.5	7726.56	10675.7	5545.14	5484.33	6580.92	7283.26	5580.45	5823.76	5775.29	7045.18	7877.88	5278.69	4307.58	4319.5	4523.98	9225.1	8597.65	8731.64	6249.7	4386.59	5949.17	4996.53	7613.47	6153.14	5228.51	18759.6	10230.9	8087	6277.46	7829.93	0.379793
P08758	ANXA5	ANXA5	ANXA5_HUMAN Annexin A5	6558.06	20183.5	9368.09	8011.68	19202.1	6375.84	3666.6	16155	9139.31	6953.33	6834.59	6630.21	12615.5	10046	12252.6	3578.64	4325.24	5965.93	10273.3	8916.36	16467.2	4925.62	9641.07	5610.03	12683.5	5764.33	5265.95	7427.02	12502.7	13094.6	10561.4	8143.85	9338.21	0.494038
P01024	CO3	C3	CO3_HUMAN Complement C3	1965.33	1967.36	2474.8	4627.52	3248	6285.59	4045.55	8438.12	4323.71	3615.65	2533.53	7703.42	4281.21	3898.67	3192.58	2482.95	2079.06	3173.91	2075.65	5769.77	3597.44	6206.63	5213.63	4157.16	8247.83	3239.69	2987.19	3753.52	4933.6	9570.91	4099.16	3719.07	5190.76	0.256035
P00558	PGK1	PGK1	PGK1_HUMAN Phosphoglycerate kinase 1	4875.54	5079.66	5330.64	8125.53	6747.64	3547.85	4782.35	4769.32	5193.45	5969.32	6405.97	5769.75	5221.79	4168.04	4276.4	4472.93	6363.06	6016.07	5510.9	4544.45	5153.88	5202.19	9211.07	5281.68	7146.36	5137.87	4060.49	4997.79	5543.92	6444.52	5442.13	5274.94	5817.98	0.598964
P50993	AT1A2	ATP1A2	AT1A2_HUMAN Sodium/potassium-transporting ATPase subunit alpha-2	3697.57	5929.04	16788.2	6040.19	4425.4	3843.63	9662.51	2380.36	5328.93	3553.18	2399	4275.49	3549.38	12834.4	2835.81	2761.25	2470.86	1947.82	6171.51	6221.74	7608.84	3259.26	1864.62	7239.62	3097.1	1968.84	7495.83	3203.04	17216.7	8592.34	6164.9	4546.73	6154.62	0.602958
Q5VTE0	EF1A3	EEF1A1P5	EF1A3_HUMAN Putative elongation factor 1-alpha-like 3	8387.24	8169.07	6548.26	7340.31	5636.59	7102.08	6330.05	4421.47	4886.3	4463.67	8389.29	5744.03	6498.34	5113.62	4904.3	5941.35	6133.55	4701.65	3165.52	2774.33	6933.73	5627.06	6569.81	5625.85	6705.34	10963.7	6608.87	3700.37	2822.19	2580.74	6328.5	5336.6	5813.76	0.510695
O14745	NHRF1	SLC9A3R1	NHRF1_HUMAN Na(+)/H(+) exchange regulatory cofactor NHE-RF1	7646.76	9963.2	6098.59	11750.8	13119.9	7523.96	6005.9	5066.9	4003.56	9128.02	11774.4	7566.91	7044.78	10951.1	9385.86	9792.51	9127.87	7024.72	7228.5	4265.73	7657	7679.45	14403.2	9073.6	10874.4	6269.83	6224.25	5714.1	2752.41	7775.95	8030.76	8416.24	7842.41	0.896917
O75131	CPNE3	CPNE3	CPNE3_HUMAN Copine-3	5231.7	7096.27	7448.09	7060.82	7400.6	5062.49	3641.68	7144.95	6558.72	6181.53	6290.69	5206.01	6424.13	5822.76	4496.03	3710.33	5855.4	7665.74	5438.71	4032.15	6719.23	6203.7	6990.48	4621.37	6110.52	3742.17	2853.54	4183.38	6190.45	6533.93	6282.68	5494.19	5414.88	0.274273
P02741	CRP	CRP	CRP_HUMAN C-reactive protein	16684.9	2117.77	7743.94	11690.8	5437.59	5802.96	1166.45	9374.33	5393.11	2009.03	2927.29	1650.33	4229.39	471.954	8132.27	708.783	1822.16	4987.37	970.547	47494.5	47115	5651.67	3181.16	2177.43	2348.75	3957.38	8712.78	5784.98	1361.73	201.129	6742.08	7339.46	8049.2	0.970098
P04406	G3P	GAPDH	G3P_HUMAN Glyceraldehyde-3-phosphate dehydrogenase	11145	9634.1	8302.37	13848.2	5656.09	5558.78	6062.27	5845	6290.21	6836.92	10361.2	6938.64	7530.53	3249.19	5404.1	5177.96	6304.02	6122.34	4900.96	4083.87	9307	7687.5	9962.92	5689.35	6035.09	6701.19	5047.89	5202.19	4004.28	6374.93	7917.9	6007.28	6601.23	0.175237
P31327-3	CPSM	CPS1	CPSM_HUMAN Isoform 3 of Carbamoyl-phosphate synthase [ammonia], mitochondrial	5957.95	3200.17	2270.74	2255.59	2464.17	9714.16	3993.59	4417.8	4788.47	2864.73	1763.66	2741.74	2987.23	2487.44	7353.88	2284.31	4681.84	11915.1	4925.22	4139.74	4119.25	2945.76	3247.4	9325.64	4273.1	4652.18	9628.03	5959.71	2477.81	1777.23	4192.74	4528.02	4840.61	0.867761
Q16720-2	AT2B3	ATP2B3	AT2B3_HUMAN Isoform XA of Plasma membrane calcium-transporting ATPase 3	3166.15	4518.29	1527.88	5988.39	4297.33	3056.38	1963.82	5328.04	5661.58	5413.85	3482.86	3164.78	3539.71	1550.4	4118	3394.84	6515.37	4871.01	2758.17	2731.99	3336.56	2840.38	4723.34	2724.89	4461.91	2891.02	1528.92	3825.61	1363.22	2473.16	4092.17	3612.71	3016.9	0.227188
Q01814	AT2B2	ATP2B2	AT2B2_HUMAN Plasma membrane calcium-transporting ATPase 2	4624.87	5505.45	3678.09	8756.79	7932.71	6330.12	4409.31	6285.31	5068.36	5480.62	5535.68	5573.71	5784.3	3970.59	8424.92	8100.65	5703.9	5093.62	2528.77	2982.38	3999.45	5144.22	7826.27	5084.4	9629.17	5315.43	2906.11	3488.85	1452.37	2706.92	5807.16	5369.85	4755.32	0.511731
Q504Y0	S39AC	SLC39A12	S39AC_HUMAN Zinc transporter ZIP12	6143.81	7659.89	4140.63	9579.11	6972.06	3026.5	1618.53	6140.46	4511.34	3187.73	6491.12	5655.71	8338.54	1448.48	3790.5	2935.35	3850.04	4961.7	3174.46	2028.51	8707.13	7056.36	10357.9	4147.18	7802.42	3397.65	1207.05	4730.46	1241.17	1989.39	5298.01	4267.44	5063.68	0.663174
P05026	AT1B1	ATP1B1	AT1B1_HUMAN Sodium/potassium-transporting ATPase subunit beta-1	5658.45	8797.23	2735.25	9096.39	7092.38	5468.36	4368.58	6476.55	4393.65	5959.29	5844.25	5105.67	5294.25	4374.72	6563.06	6354.88	6694.65	5663.7	3441.79	3897.91	5621.9	4661.6	12248.2	5439.67	11070.9	5395.58	2752.92	5258.74	1860.64	3979.08	6004.61	5323.49	5828.91	0.794988
P68363	TBA1B	TUBA1B	TBA1B_HUMAN Tubulin alpha-1B chain	2732.02	2521.5	3088.91	3328.85	6492.8	4418.85	5141.49	3320.66	3211.38	3781.88	2839.13	2126.2	2283.08	6647.11	4233.38	4964.4	3400.45	2950.18	3343.52	3331.98	2456.06	2574.47	2695.03	4465.43	4983.75	3381.92	4252.55	3594.77	3055.39	3502.75	3803.83	3611.94	3496.21	0.838077
P0CG48	UBC	UBC	UBC_HUMAN Polyubiquitin-C	6412.32	11658.3	7842.82	3415.96	3789.35	4730.82	6060.57	8425.79	5841.38	3351.77	5985.48	14942.1	4436.24	3893.2	6254.86	3826.93	4834.66	6953.36	3380.09	3102.05	5614.42	7046.14	6058.7	8818.77	7684.11	11298.2	6835.55	8846.81	3064.86	2308.92	6152.91	5760.89	6757.65	0.751178
P04083	ANXA1	ANXA1	ANXA1_HUMAN Annexin A1	1305.63	3006.21	5053.26	1936.91	3145.45	1254.88	1791.98	2009.91	1829.81	1770.69	3740.75	2122.78	2187.47	3597.63	1530.78	1337.36	716.839	1062.72	3220.98	2371.53	1809.73	1355.69	573.668	1924.94	971.403	3430.08	1789.57	1088.94	5676.77	7831.64	2310.47	2188.88	2645.24	0.811801
P07195	LDHB	LDHB	LDHB_HUMAN L-lactate dehydrogenase B chain	3081.12	4058.72	3110	4647.35	6586.08	3370.89	3903	2596.35	2674.21	2747.41	4045.95	3145.16	3084.88	3363.54	5701.23	3547.59	3044.99	2603.97	2193.09	2015.26	3529.21	3447.11	4412.54	4382.39	6952.45	3361.06	3235.19	2438.52	2112.69	3109.84	3677.51	3274.57	3698.1	0.682368
P20073	ANXA7	ANXA7	ANXA7_HUMAN Annexin A7	2298.72	4539.94	2517.24	1944.6	10743.1	2886.78	1850.18	3757.14	2804.96	2673.82	2500.12	3259.93	4862.95	4754.76	4653.06	1770.07	4287.2	3060.78	8518.06	3736.32	4533.51	3497.91	2947.54	1977.45	5283.05	2951.81	2327.67	3694.55	3857.5	4346.8	3601.64	4140.33	3541.78	0.753879
P55011	S12A2	SLC12A2	S12A2_HUMAN Solute carrier family 12 member 2	4274.01	5916.89	2085.99	10739	9867.89	6709.63	4441.74	5865.15	9475.45	7269.99	4742.84	3106.61	4460.58	2074.6	10554.6	7194.53	9123.17	7721.86	4057.09	4472.3	4001.28	4105.41	7767.39	5569.94	9779.52	7129.95	3351.07	5777.71	2562.3	3884.67	6664.57	5750.82	5392.92	0.53649
P62736	ACTA	ACTA2	ACTA_HUMAN Actin, aortic smooth muscle	5583.76	3823.21	5459.64	5938.18	5286.64	3909.13	4933.17	5597.92	5176.01	6443.57	7241.93	4838.28	5558.9	5379.52	4598.06	5844.13	4877.9	5168	7172.9	4432.47	4508.66	4089.9	5286.1	5465.56	5103.51	4392.82	4786.76	4700.67	5721.62	6140.71	5215.12	5511.21	5019.63	0.423826
Q96NY7	CLIC6	CLIC6	CLIC6_HUMAN Chloride intracellular channel protein 6	2015.34	3008.27	2040.31	4241	4138.08	2177.39	1685.03	5965.83	3311.31	5557.19	5459.74	2040.06	3345.45	2993.71	4113.87	3482.2	6406.45	6008.04	3407.69	2243.16	1654.7	2579.83	3749.93	2544.84	3691.97	3089.33	1770.71	4468.47	1344.13	3041.32	3413.98	3950.04	2793.52	0.189007
Q01546	K22O	KRT76	K22O_HUMAN_contaminant Keratin, type II cytoskeletal 2 oral	14348	4735.06	6173.82	5765.35	367.76	472.027	427.817	835.887	1943.64	1368.1	5641.64	4684.02	3874.5	205.865	1580.05	280.257	1727.77	2253.69	1119.99	2043.78	3350.55	8667.23	2169.28	355.947	169.522	1132.53	939.721	2464.27	623.526	294.373	3643.74	2341.16	2016.69	0.476954
Q04695	K1C17	KRT17	K1C17_HUMAN_contaminant Keratin, type I cytoskeletal 17	3408.45	998.871	1676.38	2995.28	1258.27	2142.09	2234.33	504.549	2073.1	993.399	1371.56	2172.39	2138.61	777.381	6931.4	1255.17	3597.78	1532.13	1594.41	4750.74	1316.34	4713.36	839.475	1166.71	815.025	6450.82	5252.45	4702.06	685.32	361.448	1828.47	2612.16	2630.3	0.543205
P11021	GRP78	HSPA5	GRP78_HUMAN 78 kDa glucose-regulated protein	3233.73	2447.21	2233.75	2126.13	1698.33	2294.5	2954.19	1746.51	2395.3	1956.39	2079.59	1902.09	2160.23	1804.23	1743.32	2220.44	2097.41	2650.15	1556.64	1898.42	3409.48	2051.79	2629.83	2150.59	1912.01	3765.79	2721.27	3227.04	2865.81	1517.23	2308.61	2011.25	2625.08	0.0505977
Q14254	FLOT2	FLOT2	FLOT2_HUMAN Flotillin-2	3189.86	4412.47	2890.91	2242.49	3697.96	1537.09	1797.55	4291.82	3131.32	2662.15	3204.21	3470.77	5236.76	6136.06	2471.36	2326.84	2008.18	2757.45	5160.39	2031.28	4073.53	1784.78	3428.36	5216.41	5779.65	2337.59	2477.3	4396.11	1758.05	3507.61	2985.36	3480.33	3475.94	0.628843
P15311	EZRI	EZR	EZRI_HUMAN Ezrin	2943.37	3793.51	1918.6	4301.43	6092.54	2530.37	1651.9	4599.96	3830.18	6296.17	4263.8	2904.44	3922.11	2287.66	3378.75	3236.57	5972.77	5771.95	5307.91	3090.68	3850.46	2900.06	6012.13	2728.4	5285.72	3118.03	1767	5666.16	2422.74	4619.11	3795.8	4013.66	3836.98	0.938986
P16152	CBR1	CBR1	CBR1_HUMAN Carbonyl reductase [NADPH] 1	1873.38	1939.5	1284.58	3609.81	2405.29	1365.97	1124.16	2153.34	2980.25	3315.1	3387.98	1477.21	2793.63	1877.91	1798.6	2093.69	4280.69	1970.14	2630.77	1613.17	2215.21	1418.19	3001.4	1941.05	2399.33	1749.83	1245.55	1834.56	1339.53	2158.16	2205.14	2392.38	1930.28	0.424226
P22314	UBA1	UBA1	UBA1_HUMAN Ubiquitin-like modifier-activating enzyme 1	2212.6	2965.46	2411.04	3202.34	3474.3	2113.83	2000.84	2444.19	1809.13	2415.12	3252.88	2033.25	2935.97	2782.14	2676.33	2501.32	2474.31	2060.28	2108.58	1759.98	3274.87	1885.18	3517.19	2771.2	3647.91	1973.58	1843.34	1554.02	1780.26	2097.68	2504.89	2458.5	2434.52	0.966874
O75955	FLOT1	FLOT1	FLOT1_HUMAN Flotillin-1	2094.34	2204.04	2106.35	1797.02	1626.34	895.491	1327.94	3665.28	3054.7	2395.81	2221.15	2269.37	3118.19	2570.93	1146.25	1133.4	2103.6	2557.97	4286.74	1975.24	2544.02	1271.45	2284.81	2428.72	2478.81	1225.37	1541.48	3468.38	1505.03	2854.21	2116.73	2338.28	2160.23	0.818244
P04259	K2C6B	KRT6B	K2C6B_HUMAN_contaminant Keratin, type II cytoskeletal 6B	6817.92	2271.16	3182.79	3366.98	3172.62	2766.94	3615.39	1300.08	10455.9	2371.49	3235.3	3751.93	4075	1551.32	15485.5	2766.81	5516.76	3392.2	5747.42	14451	1270.25	5616.65	803.811	1581.79	747.326	8012.82	8518.52	13078.2	1290.37	757.376	3932.13	5997.32	4167.72	0.477606
P06396	GELS	GSN	GELS_HUMAN Gelsolin	1237.72	1600.96	1864.97	1882.75	3953.05	5648.69	5431.39	1587.81	2223.93	1897.63	1628.05	2751.12	3075.97	4584	3436.52	4466.86	1549.2	1904.86	2351.91	2210.28	2485.76	1903.91	1802.39	3955.47	4772.42	3471.16	3876.42	2059.01	2505.51	2648.51	2732.89	2795.88	2948.06	0.928533
P0DMV8	HSP71	HSPA1A	HSP71_HUMAN Heat shock 70 kDa protein 1A/1B	1959.96	2322.56	2772.75	2110.06	3598.84	3260.25	4009.18	2440.56	1792.68	2374.36	1888.36	1620.2	2204.56	4125.17	2710.64	2942.8	1917.93	1994.98	2588.61	2383.95	2674.63	1568.95	3227.71	3784.74	5351	3359.91	3591.13	4070.79	3205.26	4443.94	2664.12	2437.72	3527.81	0.0172765
P08195-4	4F2	SLC3A2	4F2_HUMAN Isoform 4 of 4F2 cell-surface antigen heavy chain	1131.71	2450.29	1959.07	1843.27	3658.27	2268.28	2546.54	2122.99	1865.17	1517.11	1474.88	1490.41	1833.99	4116.57	3370.1	3035.69	1264.18	1426.26	2053.01	2089.94	1924.72	1389.91	1759.19	2941.76	3898.35	1777.98	2033.37	1935.15	2727.63	2853.04	2136.27	2215.5	2324.11	0.874275
P0C0L4	CO4A	C4A	CO4A_HUMAN Complement C4-A	1189.83	1774.44	1437.45	1550.35	2495.56	4142.47	2026.68	5024.24	3706.44	2309.65	1831	3471.24	2036.16	7028.36	3211.17	1688.43	1652.74	2493.2	2353.64	3795.11	2410.8	2347.45	2315.51	3128.44	2864.77	1979.74	2934.69	4487	4219.67	3823.32	2565.71	2956.11	3051.14	0.677876
P10909-2	CLUS	CLU	CLUS_HUMAN Isoform 2 of Clusterin	1451.92	1960.4	1517.66	2064.06	1934.78	2827.79	1979.75	2616.76	1990.97	1447.75	1669.87	1833.56	3468.78	2723.85	2295.83	2555.67	1240.2	1345.61	1624.53	1498.64	2126.05	1676.13	2814.5	2187.97	2664.41	1865.3	2158.93	3044.69	1514.06	2950.79	1979.18	2025.65	2300.28	0.422888
P29401-2	TKT	TKT	TKT_HUMAN Isoform 2 of Transketolase	3239	2910.62	3401.67	3105.11	2202.54	2113.65	3126.6	1671.97	1751.66	2047.11	4072.03	3094.18	2277.25	2719.6	2530.37	3058.01	1783.14	1939.3	1751.44	1775.38	2345.91	3130.83	2171.36	3237.81	2083.13	2962.52	3179.22	1818.81	2038.93	2502.24	2556.99	2500.07	2547.08	0.978846
Q02413	DSG1	DSG1	DSG1_HUMAN_contaminant Desmoglein-1	6607.75	2995.23	2831.72	2693.79	2239.08	3495.32	3289.29	1284.02	2391.42	2017.03	2520	1761.32	1668.67	1445.39	2703.71	1614.06	2076.52	3569.08	1242.28	1602.32	2066.31	4854.77	1169.02	2642.52	1170.87	7845.2	5667.45	2517.08	948.516	589.469	2984.46	2020.33	2947.12	0.355169
Q06830	PRDX1	PRDX1	PRDX1_HUMAN Peroxiredoxin-1	3664.3	3196.77	4122.36	3434.19	7815.14	5911.11	6700.51	3954.33	4028.97	5995.43	3320.69	2599.46	2771.07	6281.55	5557.65	5599.78	4259.01	4811.19	4509.38	4334.57	3412.2	3238.53	4386.12	6900.63	7125.91	7763.13	7595.84	4875.37	4319.54	6477.31	4882.31	4404.43	5609.46	0.229014
Q8N1N4	K2C78	KRT78	K2C78_HUMAN_contaminant Keratin, type II cytoskeletal 78	9428.59	3027.84	3319.84	3264.78	2456.75	4418.24	3496.64	2983.01	4077.4	4609.27	3297.34	1969.62	1963.03	1831.71	3504.52	1470.6	3866.28	8132.39	2279.69	3907.26	2470.35	4156.51	1239.79	3543.59	1369.03	10787.9	7275.19	6515.37	1547.57	913.619	4108.24	3222.24	3981.89	0.690911
O43865	SAHH2	AHCYL1	SAHH2_HUMAN Putative adenosylhomocysteinase 2	2001.38	2634.8	4708.32	2068.3	1389.98	590.976	1264.57	2040.12	1206.8	1772.8	2686.93	3143.68	1750.68	3813.91	753.001	3231.83	1270.67	1207.46	1319.31	1879.34	2129.08	1694.68	2075.28	955.134	451.149	466.347	1064.78	1352.18	1761.72	3242.07	1967.8	2105.68	1519.24	0.410546
P00918	CAH2	CA2	CAH2_HUMAN Carbonic anhydrase 2	2741.93	3907.55	1563.38	5310.44	3596.9	1459.88	835.553	2354.3	1359.02	2711.79	3522.08	2571.49	3518.1	1078.93	2349.41	2561.5	4671.59	1952.18	1654.57	1518.39	3569.28	2757.86	7548.29	2627.66	4876.57	2433.9	954.092	2014.25	843.971	1184.66	2584.08	2539.82	2881.05	0.869227
P04075-2	ALDOA	ALDOA	ALDOA_HUMAN Isoform 2 of Fructose-bisphosphate aldolase A	3898.49	3794.93	2952.64	4399.54	3471.15	2589.91	2890.28	4120.81	3545.52	4761.18	3606.3	3146.47	2870.51	2213.15	2735.38	3186.87	6213.87	4675.06	3618.98	3444.51	4212.51	3027.41	4258.48	2860.84	4075.68	2514.77	1882.71	4373.96	3014.39	3398.9	3642.45	3571.11	3361.96	0.775599
P06576	ATPB	ATP5B	ATPB_HUMAN ATP synthase subunit beta, mitochondrial	2174.77	574.038	398.229	415.794	416.3	2777.16	909.078	685.544	713.246	501.327	335.936	1038.21	1102.07	721.473	1606.14	723.384	734.896	2945.5	1113.63	654.893	608.404	1054.42	1132.92	2140.07	727.04	1238.28	2682.07	686.419	992.536	392.254	956.549	1097.61	1165.44	0.82352
P12277	KCRB	CKB	KCRB_HUMAN Creatine kinase B-type	1171.08	1352.12	1274.41	1936.32	3236.64	2112	2642.47	1348.69	1434.47	1720.63	1324.43	1322.15	1271.48	2073.74	3118.89	2232.05	2300.11	1258.83	1493.95	1058.66	1279.9	1475.77	1479.93	2467.65	2494.01	2209.34	2110.06	985.004	838.073	894.092	1822.88	1745.43	1623.38	0.794303
P26038	MOES	MSN	MOES_HUMAN Moesin	1296.08	1582.01	1436.1	1791.28	2249.48	1403.32	1492.7	1739.26	1203.72	1742.71	1819.64	1489.01	1436.52	1304.12	1749.01	2036.45	1599.81	1608.82	1932.06	1208.88	1671.88	1348.08	2139.68	2424.04	2592.59	1686.17	1510.96	1956.74	1379.29	2038.17	1593.67	1618.43	1874.76	0.142871
P35613	BASI	BSG	BASI_HUMAN Basigin	3170.35	5337.14	2339.65	3411.87	2858.3	1996.58	1390.16	2992.44	2066.29	2437.49	3381.39	2959.52	3982.93	2189.57	3064.67	2613.84	2448.86	2375.01	1948.22	2351.86	4569.87	2599.48	6515.93	2396.57	3063.22	1877.06	1685.95	3073.52	1474.97	2503.47	2800.03	2731.59	2976.01	0.884577
P55072	TERA	VCP	TERA_HUMAN Transitional endoplasmic reticulum ATPase	1860.27	2649.77	2677.24	2634	3484.08	2526.64	3155.91	2591.61	2134.88	2971.11	2119.12	1988.91	1862.54	3313.72	3948.36	3548.31	2280.09	2356.5	3646.09	2669.4	2066.71	2119.1	2310.6	3004.29	2862.86	1853.18	2471.2	1918.6	3218.05	3751.45	2668.55	2773.3	2557.6	0.751029
Q16851	UGPA	UGP2	UGPA_HUMAN UTP--glucose-1-phosphate uridylyltransferase	1315.35	1965.83	1260.58	2447.89	1214.2	872.845	686.495	1192.71	1085.69	1167.78	1732.73	1099.47	1532.85	895.634	919.539	1068.74	1049.13	1078.38	1024.77	787.992	1536.42	1228.82	2273.01	955.602	1201.72	741.173	655.344	909.314	980	1357.38	1320.94	1118.92	1183.88	0.579175
Q7Z794	K2C1B	KRT77	K2C1B_HUMAN_contaminant Keratin, type II cytoskeletal 1b	4803.09	1069.24	1034.06	2598.67	2763.19	8332.72	5667.68	5757.52	5307.93	3914.58	1375.54	1393.77	886.322	3401.33	6916.31	2198.45	2680.37	6019.55	2524.03	3794.02	857.353	1798.2	987.743	7358.63	1439.6	12636.2	19497.2	3599.67	1561.17	933.905	4124.87	3118.97	5066.96	0.568298
O75891-3	AL1L1	ALDH1L1	AL1L1_HUMAN Isoform 3 of Cytosolic 10-formyltetrahydrofolate dehydrogenase	1109.45	1139.63	2177.75	1509.44	1591.26	1512.87	2269.95	1171.25	1760.55	1759.61	834.468	821.503	851.03	1820.15	1916.46	1334.12	1668.51	1184.87	2022.2	2367.64	1020.88	949.445	902.636	1984.45	1760.74	1155.66	1918.35	993.903	2521.84	1739.02	1600.18	1482.09	1494.69	0.853157
P02751	FINC	FN1	FINC_HUMAN Fibronectin	416.46	577.57	1099.85	511	270.026	669.482	253.805	793.585	898.999	562.278	1858.1	650.261	478.336	299.154	343.55	697.189	488.84	726.84	759.991	697.661	660.72	502.016	450.265	267.58	653.932	247.789	262.059	592.005	1269.56	993.284	605.305	699.992	589.921	0.75465
P08238	HS90B	HSP90AB1	HS90B_HUMAN Heat shock protein HSP 90-beta	1353.73	1934.09	1513.48	1292.57	1209.86	916.655	583.338	1744.44	1728.48	1961.14	2760.44	1100.75	1423.63	1080.85	1290.57	942.695	1465.5	1441.41	1992.67	1152.08	1410.52	1052.63	898.005	984.607	933.68	740.581	738.771	1302.28	1424.5	1257.96	1423.78	1465.06	1074.35	0.103172
P13646	K1C13	KRT13	K1C13_HUMAN_contaminant Keratin, type I cytoskeletal 13	846.584	6268.24	487.718	2189.3	235.121	592.538	1032.17	1361.25	1789.14	499.265	6636.82	872.892	828.908	639.595	3746.52	379.886	587.117	1549.23	723.978	1092.13	301.527	545.795	292.73	454.62	319.407	2231.28	1101.56	359.142	231.033	1154.9	1530.13	1705.71	699.2	0.329542
P19338	NUCL	NCL	NUCL_HUMAN Nucleolin	603.125	658.092	12749	1600.8	2147.61	705.866	883.496	398.383	240.173	536.625	2351.15	576.593	378.269	603.281	580.252	2208.53	698.391	281.429	404.086	203.053	881.376	574.859	535.328	644.736	436.793	814.052	675.024	191.705	364.868	330.64	2052.32	828.504	544.938	0.296218
P21926	CD9	CD9	CD9_HUMAN CD9 antigen	2040.71	7179.38	1593.02	1609.63	4276.26	1910.22	1350.03	4021.99	2712.27	1702.66	2228.76	1225.83	2347.61	1653.8	3151.63	1066.17	3366.95	2692.29	4389.68	1964.23	3855.39	1644.84	4322.78	3368.09	6591.07	2698.52	1636.91	4014.52	1470.71	2129.13	2839.62	2408.7	3173.2	0.540434
P25311	ZA2G	AZGP1	ZA2G_HUMAN Zinc-alpha-2-glycoprotein	4869.48	1816.26	2171.9	2280.87	1999.66	3434.33	4182.58	1421.31	2909.14	2340.2	2060.01	2384.31	2489.07	1595.29	2360.12	3492.51	1924.13	2606.08	915.29	1446.61	2008.98	2564.69	1353.14	2236.06	1171.35	7300.03	4519.78	2183.87	854.145	706.412	2742.57	2127.34	2489.85	0.614672
P35241-5	RADI	RDX	RADI_HUMAN Isoform 5 of Radixin	2409.33	3284.07	1627.71	3011.53	3168.71	1651.1	1366.48	1908.89	1257.36	2078.49	2904.99	2504.85	2820.99	1652.54	2612.32	2101.84	1861.08	1866.8	2113.68	1285.52	2444.59	2424.89	4292.98	2418.47	3126.61	1787.36	1411.99	2229.62	1151.51	2189.32	2176.37	2172.46	2347.73	0.833078
P36871	PGM1	PGM1	PGM1_HUMAN Phosphoglucomutase-1	1629.78	2045.66	1321.49	2557.18	2755.09	1524.27	1255.42	1720.83	1919.45	2163.66	2154.29	1787.66	1746.73	1583.9	1970.17	1660.57	2277.49	2128.75	1777.48	1464.27	2300.01	1699.18	2513.45	2202.75	3123.05	1622.41	1626.07	1680.18	1518.43	2139.87	1889.28	1855.13	2042.54	0.605157
O15031	PLXB2	PLXNB2	PLXB2_HUMAN Plexin-B2	690.741	806.308	832.616	874.143	1615.62	968.938	1145.41	1183.42	1169.55	1268.06	610.022	1072.32	793.985	842.584	1346.73	1269.64	1133.44	1216.53	1918.27	1245.17	1008.66	1164.35	683.92	1155.48	1257.28	942.109	843.642	790.762	1957.65	1088.35	1055.48	1144.87	1089.22	0.833044
P00338-3	LDHA	LDHA	LDHA_HUMAN Isoform 3 of L-lactate dehydrogenase A chain	1314.31	1487.87	1244.49	1056.09	711.176	405.252	565.452	696.054	595.579	639.706	1146.38	970.01	909.781	595.974	551.009	437.186	562.074	679.893	934.6	790.157	1501.2	892.71	1252.29	433.322	594.788	472.258	459.891	749.875	943.751	1364.92	871.598	757.707	866.501	0.701965
P01860	IGHG3	IGHG3	IGHG3_HUMAN Ig gamma-3 chain C region	795.977	845.128	6211.26	1647.34	3255.57	2621.6	1306.92	5103.94	3641.99	1709.04	1698.21	14444.5	1999.75	1329.99	1565.41	3083.13	1362.17	1778.83	1069.04	4567.3	854.514	3069.34	913.11	1941.6	1007.19	1063.86	1026.56	1961.94	2093.85	2767.39	2713.87	3289.84	1669.93	0.385663
P02649	APOE	APOE	APOE_HUMAN Apolipoprotein E	1566.33	2259.19	2061.94	2048.6	2133.51	1502.67	1182.85	1863.3	1642.24	1200.18	1289.57	2337.55	2017.97	1539.24	2025.11	1085.73	1048.37	1523.57	1688.08	693.095	2666.5	2126.91	2256.68	949.699	2167.72	1164.08	1021.35	1264.41	1162.87	1883.12	1746.08	1524.83	1666.33	0.627102
P06744-2	G6PI	GPI	G6PI_HUMAN Isoform 2 of Glucose-6-phosphate isomerase	3285.47	4983.75	2640.6	4424.49	1679.39	1503.26	1410.11	3377.62	3033.94	3325.16	3929.22	3065.86	2983.49	817.502	1430.31	1221.13	7136.64	4522.62	2247.14	2718.97	4437.52	2974.05	5521.74	1224.42	1946.31	2265.1	1521.21	3239.67	2018.73	1739.48	2966.38	3007.29	2688.82	0.876734
P07099	HYEP	EPHX1	HYEP_HUMAN Epoxide hydrolase 1	1734.88	934.243	1063.83	784.557	3113.95	864.457	3453.58	3382.4	2214.48	2987.54	1805.36	2390.57	2897.69	13169.7	1256.71	5641.88	2608.81	1457.99	3362.29	1521.36	993.256	759.162	307.33	2721.48	545.937	795.803	2547.16	1088.02	8200.17	1968.52	2053.39	3611.24	1992.68	0.292428
P14923	PLAK	JUP	PLAK_HUMAN_contaminant Junction plakoglobin	4902.3	3446.31	1757.97	1753.69	2167.43	3753.44	2455.44	2017.83	3777.42	4569.94	1873.74	1110.16	1083.28	1389.85	2684.51	1192.91	3351.7	6843.68	2377.48	3780.56	1461.96	3494.72	741.325	2580.22	1055.52	7324.1	5355.69	4692.53	1522.16	739.81	3060.18	2568.79	2896.8	0.824403
P23142-3	FBLN1	FBLN1	FBLN1_HUMAN Isoform B of Fibulin-1	528.265	685.714	591.811	619.537	1285.55	2159.25	1275.92	1194.04	1778.91	1763.96	536.817	936.698	1096.37	1423.71	1377.37	1310.03	951.169	1194.69	1193.74	1187.66	943.299	768.034	531.205	1525.65	2229.06	1246.85	1541.48	1706.8	1387.73	2502.27	1188.3	1120.83	1438.24	0.355538
P40925-3	MDHC	MDH1	MDHC_HUMAN Isoform 3 of Malate dehydrogenase, cytoplasmic	2657.8	3912.51	2754.99	5445.56	5179.96	2426.51	2633.33	3067.81	3374.15	2977.57	5561.54	4773.89	4837.67	2787.35	3444.78	2792.59	3256.13	2940.75	3653.55	3297.25	4106.45	4194.81	6674.31	3091.37	4948.55	3070.92	2052.54	4122.7	2985.45	4741.04	3443.02	3734.55	3998.81	0.549868
P49189	AL9A1	ALDH9A1	AL9A1_HUMAN 4-trimethylaminobutyraldehyde dehydrogenase	2087.06	2038.46	2366.37	2145.68	1903.03	1676.1	1710.74	1405.8	2014.89	2088.83	1936.96	1498.71	1329.37	1280.89	1576.32	1527.12	2481.32	1977.7	1728.8	1723.34	2178.64	1611.63	2059.57	2032.75	1680.29	2282.99	1903.36	1658.82	2378.19	2061.38	1943.7	1706.05	1984.76	0.103535
P51149	RAB7A	RAB7A	RAB7A_HUMAN Ras-related protein Rab-7a	599.668	829.568	792.429	788.296	2053.02	1390.64	1383.6	1310.86	1230.81	1473.46	714.576	673.272	648.913	2257.98	1563.83	2053.25	1307.55	1140.43	1304.08	1366.58	690.598	673.248	770.543	1669.64	1830.66	1096.97	1123.84	1259.85	1627.95	1926.69	1185.24	1303.05	1267	0.859997
Q08357	S20A2	SLC20A2	S20A2_HUMAN Sodium-dependent phosphate transporter 2	3292.32	5151.38	2383.69	5627.23	5963.98	2733.82	1807.87	4169	4459.65	3462.46	3855.55	2446.37	3239.41	1884.73	4043.67	2778.66	5068.01	3113.35	3205.17	2020.88	3335.58	2839.23	2848.66	2722.46	4499.37	2831	1733.59	3088.53	2506.16	1925.96	3905.14	3165.58	2833.05	0.094429
Q08431	MFGM	MFGE8	MFGM_HUMAN Lactadherin	1934.8	1781.18	1729.57	1813.48	2055.66	4179.6	4033.04	695.958	1294.96	781.84	1014.37	1634.96	1653.2	2898.33	3305.67	2825.93	779.274	1272.84	1000.74	1300.64	2035.01	1818.57	1819.7	2515.03	4269.18	3148.13	3423.64	1674.2	1080.84	995.935	2030.01	1768.59	2278.02	0.565806
Q14204	DYHC1	DYNC1H1	DYHC1_HUMAN Cytoplasmic dynein 1 heavy chain 1	714.734	717.43	1219.48	1043.29	1169.3	1086.35	954.098	2117.21	1744.02	2041.41	977.476	655.771	954.017	1690.16	1271.54	1689.18	1317.65	1808.64	1868.46	1594.83	782.936	714.796	679.222	1328	1350.63	939.092	1291	1498.15	2307.53	2534.75	1280.73	1382.77	1342.61	0.910487
Q15907	RB11B	RAB11B	RB11B_HUMAN Ras-related protein Rab-11B	3451.54	6001.32	3984.11	5906.45	4321.16	2644.74	1998.45	2058.17	1476.87	2035.24	4494.22	4351.86	5228.86	3240.53	4081.39	3562.83	1516.57	1581.2	1924.69	1630.69	5040.68	4177.59	5952.16	3365.01	3667.01	1844.35	2012.19	1329.99	1876.05	2426.87	3387.81	3161.28	3169.19	0.93173
O94760	DDAH1	DDAH1	DDAH1_HUMAN N(G),N(G)-dimethylarginine dimethylaminohydrolase 1	954.791	727.894	1013.29	1033.15	2161.35	917.921	1762.37	839.338	778.645	1167.38	1310.53	1262.32	823.616	1738.67	1362.93	1446.81	1092.25	951.931	1462.7	1124.41	933.294	941.593	1572.61	1855.61	2008.48	1137.11	1397.56	1134.56	583.601	1670.75	1135.61	1257.62	1323.52	0.581721
P01009	A1AT	SERPINA1	A1AT_HUMAN Alpha-1-antitrypsin	355.678	716.887	221.627	542.289	3867.83	2833.61	976.214	5442.58	2437.61	1121.11	603.931	3681.57	1678.32	1075.23	4702.32	1134.83	787.346	2397.68	777.495	5070.48	612.612	1707.58	1422.73	1061.28	2440.06	1572.67	1277.09	3121.06	2548.94	1798.23	1851.54	2190.92	1756.23	0.787771
P04040	CATA	CAT	CATA_HUMAN Catalase	2006.15	626.528	829.198	814.694	1376.13	2559.09	2189.73	811.081	1413.39	1369.18	737.705	471.028	532.525	1053.36	1863.31	1175.26	1164.88	1996.68	712.889	1185.37	585.647	829.971	392.954	1990.63	983.948	5946.08	3759.24	1861.3	584.268	327.747	1399.52	1089.3	1726.18	0.477805
P06756	ITAV	ITGAV	ITAV_HUMAN Integrin alpha-V	1041.48	1327.73	1223.02	1422.45	797.384	648.796	637.064	2430.89	1287.93	1795.08	1560.47	1461.3	1525.46	958.578	702.792	1122.18	1968.23	1778.53	1616.66	1389.58	1546.78	1402.12	1182.35	903.086	1508.04	679.863	550.915	1711.2	1522.25	2470.84	1261.18	1408.38	1347.74	0.806788
P09619	PGFRB	PDGFRB	PGFRB_HUMAN Platelet-derived growth factor receptor beta	1208.89	1614.92	1379.22	1926.48	2169.79	1444.53	1357.96	1444.2	1347.65	1657.86	992.328	1561.26	1199.96	1274.63	2297.51	1271.5	1337.97	1211.14	1588.73	1092.47	2151.25	1960.09	1965.11	1602.22	1970.85	1170.45	1072.49	816.672	1832.95	1031.99	1555.15	1382.75	1557.41	0.529504
P12429	ANXA3	ANXA3	ANXA3_HUMAN Annexin A3	1800.11	870.464	2459.62	1957.65	750.767	898.94	1594.94	1146.53	2186.37	1237.04	1602.52	1145.63	484.932	3453.49	810.045	1505.05	1001.44	1419.37	1213.77	2080.96	993.834	451.488	377.585	1101.17	1092.57	647.626	1848.22	1149.38	5139.19	2987.06	1490.24	1471.72	1578.81	0.969625
P19367-3	HXK1	HK1	HXK1_HUMAN Isoform 3 of Hexokinase-1	921.659	1076.61	718.726	1274.29	1999.99	1692.07	1378.42	3032.86	1777.63	1844.33	1055.32	1030.02	774.343	1839.74	2223.19	2557.76	1417.51	2508.58	1777.69	1431.02	861.913	760.538	1494	1795.18	1513.55	1271.14	1161.4	1432.52	1372.31	1891.58	1571.66	1661.52	1355.41	0.473347
P31150	GDIA	GDI1	GDIA_HUMAN Rab GDP dissociation inhibitor alpha	480.274	551.397	940.601	692.012	1875.18	1043.54	2392.48	892.199	953.097	1288.29	634.2	617.826	494.493	2130.11	1393.16	1618.71	1171.83	991.258	1336.04	1618.28	503.853	521.56	647.007	1479.16	1657.2	949.065	1506.62	1354.47	1445.08	1919.91	1110.91	1200.59	1198.39	0.915927
P32119	PRDX2	PRDX2	PRDX2_HUMAN Peroxiredoxin-2	2504.04	1557.58	1770.48	2003.23	5106.34	3552.22	3197.75	3453.75	3036.61	4157.19	1815.19	1281.84	1506.55	2528.6	3677.98	2801.65	3419.25	4248.63	3241.48	3464.91	1896.09	1831.96	2149.13	3262.64	3702.22	5827.09	3668.41	3663.99	2850.79	3223.72	3033.92	2798.61	3207.6	0.707421
P50991	TCPD	CCT4	TCPD_HUMAN T-complex protein 1 subunit delta	1242.19	2093.37	987.023	1689	2477.1	2113.8	1429.9	1736.39	1262.29	1412.38	1407.27	1293.19	1612.64	1633.51	2512.36	1989.11	1233.45	1532.45	1096.22	843.618	1808.25	1504.37	1843.35	1570.62	2320.74	1674.89	1261.01	1156.64	1023.63	1089.78	1644.34	1515.38	1525.33	0.777082
P51674	GPM6A	GPM6A	GPM6A_HUMAN Neuronal membrane glycoprotein M6-a	2100.88	4328.69	2138.42	2292.74	3227.7	1665.84	1188.46	3330.11	2174	2308.63	1942.62	1820.65	2631.95	2232.79	2094.8	1171.66	2449.48	3235.78	3271.7	2191.92	4100.91	2234.06	3609.32	1969.93	5228.76	1940.56	1530.64	3676.68	1439.85	3710.78	2475.55	2304.33	2944.15	0.334078
P53985	MOT1	SLC16A1	MOT1_HUMAN Monocarboxylate transporter 1	992.816	1461.42	968.028	2341.81	1311.03	1368.02	1075.34	2227.89	1507.2	1736.74	1804.64	1271.54	1155.09	1446.35	2597.55	1870.83	2194.71	2323.34	1349.61	1308.62	1410.91	922.862	2982.24	2524.85	1516.46	1708.64	984.444	2790.5	1316.34	2503.09	1499.03	1732.23	1866.03	0.392665
P54652	HSP72	HSPA2	HSP72_HUMAN Heat shock-related 70 kDa protein 2	1436.94	1964.19	1011.46	1174.91	2134.31	1490.51	1182.38	1385.92	1407.95	1357.37	1499.34	1031.94	1470.27	1412.11	1181.86	1336	1558.13	2057.83	1074.65	828.775	1226.1	1257.49	2790.28	1416.75	2281.61	1360.78	1166.13	2625.74	754.104	1917.37	1454.59	1345.09	1679.63	0.307426
P62834	RAP1A	RAP1A	RAP1A_HUMAN Ras-related protein Rap-1A	2086.98	1955.83	4370.23	3168.23	1309.25	1175.95	1991.04	1728.99	2013	2268.27	2730.37	2843.67	2245.17	2068.93	1039.97	1939.5	2006.78	1793.59	3250.84	2205.93	2437.78	2153.98	3318.47	1698.26	1538.11	1173.89	1532.84	1829.61	3657.14	4137.19	2206.78	2212.48	2347.73	0.920164
P81605	DCD	DCD	DCD_HUMAN_contaminant Dermcidin	9474.61	4844.4	5452.11	4610.1	1711.26	4106.22	7056.2	3852.16	9140.35	9902.8	4721.45	4653.77	2532.04	2543.13	4250.85	4068.88	10516.5	11955	2610.69	5189.5	5426.92	6623.45	3884.92	1858.93	2018.5	10320.4	6028.38	4931.23	2065.58	1644.8	6015.02	5304.19	4480.31	0.516427
Q01518	CAP1	CAP1	CAP1_HUMAN Adenylyl cyclase-associated protein 1	959.229	1077.29	1522.65	1834.21	1409.77	1169.28	1176.03	1404.92	1350.47	1807.38	1485.29	1146.7	1256.73	1182.33	1156.62	1384.2	1211.84	1364.84	1859.83	1174.51	1158.55	1260.02	1803.86	1247.43	1322.58	969.908	989.104	1274.37	1754.12	2411.9	1371.12	1322.29	1419.18	0.810248
Q13308-6	PTK7	PTK7	PTK7_HUMAN Isoform 6 of Inactive tyrosine-protein kinase 7	1053.28	1167.87	745.084	1434.74	2901.03	2029.95	1138.91	1513.82	1330.59	1210.55	719.228	936.116	1080.29	657.548	2205.22	1532.64	1763.22	1596.81	1758.88	921.301	1182.65	1337.59	1717.1	1484.44	2308.85	1457.06	733.16	1112.36	1095.06	744.282	1452.58	1317.12	1317.25	0.810174
Q13509	TBB3	TUBB3	TBB3_HUMAN Tubulin beta-3 chain	624.167	888.724	1095.67	1024.34	1105.11	981.724	1248.35	1177.93	979.747	1027.81	1007.92	801.504	773.918	1539.15	984.038	1079.42	1055.64	1079.07	947.092	913.436	827.349	875.855	796.463	1031.29	837.55	607.801	1014.63	1099.55	850.918	980.739	1015.36	1018.12	892.214	0.214259
Q16555	DPYL2	DPYSL2	DPYL2_HUMAN Dihydropyrimidinase-related protein 2	764.853	985.616	2387.32	1427.81	2356.44	2352.42	4359.75	1298.46	1805.18	2312.68	1558.8	1173.13	944.644	4172.24	1375.72	2611.08	1804.71	1881.78	2207.75	3685.56	1330.75	1070.75	1173.39	2007.05	2089.68	1582.49	3136.32	2539.68	2520.14	3319.17	2005.05	2141.54	2076.94	0.951741
Q6KB66	K2C80	KRT80	K2C80_HUMAN_contaminant Keratin, type II cytoskeletal 80	3913.99	1400.02	1276.33	1665.07	984.47	1690.76	1593.3	745.54	1202.44	1031.13	1280.9	986.507	843.029	746.526	1380.78	699.665	915.231	1632.32	606.54	1054.41	1116.84	1896.61	705.641	1300.65	554.532	3954.48	3209.45	1027.26	408.045	223.004	1550.3	1014.59	1439.65	0.38556
Q86VP6	CAND1	CAND1	CAND1_HUMAN Cullin-associated NEDD8-dissociated protein 1	756.702	1113.21	1908.58	1603.1	957.898	726.055	564.706	1633.56	1760.57	1882.74	1775.85	825.336	1425.51	860.094	745.426	740.657	1394.14	1486.48	1753.5	1308.78	1248.57	861.964	1234.65	603.884	781.401	748.605	569.95	1104.52	1366.19	2278.42	1290.71	1231.58	1079.82	0.60448
Q9NPH2	INO1	ISYNA1	INO1_HUMAN Inositol-3-phosphate synthase 1	1205.51	1315.23	571.015	1808.75	2999.64	1371.23	572.683	1240.03	1069.89	1528.34	1332.11	870.379	883.836	783.541	1460.91	1064.62	1400.96	1093.99	1068.75	693.708	1527.73	907.326	2022.49	1296.33	2574.76	1137.01	661.18	1165.76	942.789	830.092	1368.23	1065.28	1306.55	0.435318
Q9ULI3	HEG1	HEG1	HEG1_HUMAN Protein HEG homolog 1	1569.58	825.231	1294.49	1268.15	2693.88	1146.31	1250.38	494.309	513.718	684.15	1439.19	1637.88	1574.43	1475.4	1100.77	994.994	2445.48	955.494	1661.81	581.559	2209.6	2891.03	1867.25	1768.17	1781.11	1334.32	1066.71	1133.99	446.171	467.052	1174.02	1386.7	1496.54	0.536239
O43707	ACTN4	ACTN4	ACTN4_HUMAN Alpha-actinin-4	871.819	939.162	667.258	1019.97	1283.03	1087.93	601.693	942.546	936.075	1155.24	752.374	851.33	984.866	707.908	1227.34	1056.13	1027.3	1267.66	878.572	846.852	943.135	884.31	1334.29	1048.36	1313.64	1127.26	776.865	1099.78	1034.84	840.176	950.471	960.033	1040.27	0.532751
O60763-2	USO1	USO1	USO1_HUMAN Isoform 2 of General vesicular transport factor p115	746.733	2407.13	707.856	1298.21	2443.42	1450.25	841.517	1654.7	1484.32	1641.34	1199.21	1373.09	1636.38	1298.89	2098.06	1395.65	1030	1371.16	1303.87	793.468	1323.12	1488.76	1393.97	1027.15	1563.82	1391.18	1008.16	1021.47	753.644	1259.76	1467.55	1349.98	1223.1	0.46376
P00367	DHE3	GLUD1	DHE3_HUMAN Glutamate dehydrogenase 1, mitochondrial	1853.74	255.87	183.096	182.951	485.655	3829	1045.99	613.556	858.307	538.4	141.906	989.567	1000.22	661.567	2261.39	653.697	922.789	1648.38	681.543	798.625	248.036	993.493	1098.83	3104.3	698.532	744.558	3758.43	832.189	547.414	517.07	984.656	975.968	1254.29	0.780141
P01040	CYTA	CSTA	CYTA_HUMAN_contaminant Cystatin-A	8428	2219.3	3818.46	2829.64	5385.67	4328.36	7621.13	1208.84	8619.82	5895.11	3239.57	1695.45	1906.17	2343.65	2728.37	3955.3	3608.39	6736.66	1554.26	2849.6	3148.35	3482.09	1979.44	2731.58	1190.46	10961.5	6162.59	4139.67	1324.65	1302.59	5035.43	3061.74	3642.29	0.200885
P05556	ITB1	ITGB1	ITB1_HUMAN Integrin beta-1	462.152	616.856	1798.4	581.047	1456.81	1076.54	2823.76	1439.82	2370.1	2686.21	675.564	689.008	451.35	6612.37	766.381	2421.46	1820.89	2022.65	3509.48	3305.14	1377.66	559.241	459.556	3060.38	1837.85	1075.9	2432.23	2766.22	5830.59	6395.06	1531.17	2227.43	2579.47	0.383982
P07339	CATD	CTSD	CATD_HUMAN_contaminant Cathepsin D	2542.64	1200.97	2907.67	1582.37	1720.92	2909.57	3258.48	1909.87	3148	3044.52	2046.36	1554.5	1370.74	2222.73	2680.14	3893.21	2464.81	3635.25	1397.21	1955.21	1360.3	2075.54	953.464	2174.79	1285.52	5880.47	3763.69	2983.03	1475.25	1352.59	2422.5	2322.02	2330.46	0.97474
P13591	NCAM1	NCAM1	NCAM1_HUMAN Neural cell adhesion molecule 1	334.021	362.916	2981.7	760.612	975.327	1644.47	7558.25	1088.21	2712.78	3456.66	1120.85	1911.23	666.6	10194.2	852.946	2325.34	2587.74	1754.13	4034.77	5878.41	623.74	1286.3	536.681	3532.11	1634.62	762.101	3908.28	3986.15	6540.55	10974.8	2187.49	3132.62	3378.54	0.619917
P15328	FOLR1	FOLR1	FOLR1_HUMAN Folate receptor alpha	1788.95	2441.39	1613.65	1164.59	2540.78	3327.52	1486.16	1510.76	1537.91	1491.81	2506.11	2339	4448.05	2046.31	1198.18	1882.19	2999.5	1748	1745.78	1744.34	5024.29	2577	3415.6	2121.23	2055.96	1834.6	1358.47	3520.43	881.481	1127.27	1890.35	2265.75	2391.63	0.50543
P18433	PTPRA	PTPRA	PTPRA_HUMAN Receptor-type tyrosine-protein phosphatase alpha	1030.53	1612.74	1345.68	1919.55	1463.33	1055.02	1085.73	672.897	841.979	816.88	1227.68	1370.81	1185.84	1036.97	1032.82	1113.69	792.701	747.652	997.059	695.638	1317.74	1328.77	1434.61	1076.36	1088.21	699.574	815.17	474.055	1197.33	725.702	1184.43	1020.09	1015.75	0.415416
P21333	FLNA	FLNA	FLNA_HUMAN Filamin-A	648.887	614.665	1235.91	1045.24	1549.18	1454.25	1343.44	1263.47	1778.37	2088.43	1048.55	735.642	717.097	1535.64	1247.65	1368.86	1433.71	1682.55	1844.1	1600.51	704.308	675.957	557.562	1511.98	888.875	1551.12	1630.16	1086.49	1768.52	1629.05	1302.19	1321.43	1200.4	0.803857
P25705	ATPA	ATP5A1	ATPA_HUMAN ATP synthase subunit alpha, mitochondrial	1312.99	518.352	540.732	406.298	246.241	596.339	670.56	956.821	887.506	674.6	366.563	765.203	745.003	471.559	491.753	566.672	1017.33	1425.51	682.485	769.918	721.166	694.331	831.611	561.125	346.179	667.761	669.391	807.75	1026.31	414.993	681.044	730.2	674.061	0.884332
P30041	PRDX6	PRDX6	PRDX6_HUMAN Peroxiredoxin-6	2030.34	1712.03	1720.36	1542.87	3106.22	2060.89	2128.42	1855.05	1837.99	2247.3	1751.65	1374.7	1485.62	2460.98	2705.83	1818.41	1430.24	1874.16	1906.64	2520.04	1695.81	1544.42	1623.49	2247.91	2917.52	2390.2	2488.61	1965.96	1925.8	4305.16	2024.15	1932.83	2310.49	0.358846
P41440	S19A1	SLC19A1	S19A1_HUMAN Folate transporter 1	1107.19	1723.58	687.426	1584.79	808.632	638.565	271.494	1756.22	1023.18	1269.08	1307.84	1143.5	1607.13	262.286	863.186	496.077	1279.04	1563.24	903.957	881.022	1830.6	1065.74	2024.35	473.862	855.884	533.014	287.777	1347.57	549.88	728.935	1087.02	1030.73	969.761	0.878058
P50990	TCPQ	CCT8	TCPQ_HUMAN T-complex protein 1 subunit theta	1016	1734.86	746.375	1692.05	2183.65	1804.92	1144.47	1652.58	1186.49	1434.38	1140.99	1252.5	1355.31	1310.52	2096.72	1736.49	1316.08	1275.22	1027.47	799.212	1287.71	1277.05	2172.31	1478.25	2020.83	1180.65	1053.44	1016.57	951.505	973.072	1459.58	1331.05	1341.14	0.740629
P55786	PSA	NPEPPS	PSA_HUMAN Puromycin-sensitive aminopeptidase	1047.58	1036.18	912.008	1198.03	1433.26	1003.77	1027.25	831.657	769.035	809.877	962.172	767.911	811.243	736.681	892.24	861.34	859.171	1049.4	771.614	795.89	1205.64	830.324	1442.74	1174.52	1548.73	1368.43	973.758	850.391	914.435	821.888	1006.87	850.766	1113.08	0.0250997
P60174	TPIS	TPI1	TPIS_HUMAN Triosephosphate isomerase	1174.64	1101.4	1299.95	1409.86	2469.01	1107.91	1940.69	1711.34	2025.95	2249.4	1233.49	1426.86	1229.42	1740.57	1458.42	1588.16	2398.2	2336.65	2263.45	2248.83	1350.67	1235.55	1917.8	1819.69	2189.02	1576.88	1632.95	2238.65	2549.08	2274.1	1649.02	1792.41	1878.44	0.551091
P62820	RAB1A	RAB1A	RAB1A_HUMAN Ras-related protein Rab-1A	2414.05	4149.96	2057.66	3648.77	4621.86	2663.83	1569.97	1993.43	1884.06	2358.82	2764.53	2492.1	3297.22	2015.81	2518.7	3348.24	1917.56	2106.59	1716.1	1437.86	3536.46	2454.33	4220.64	2186.22	3516.66	1880.63	1433.9	1728.81	1644.13	1895.16	2736.24	2361.47	2449.69	0.626672
P62937	PPIA	PPIA	PPIA_HUMAN Peptidyl-prolyl cis-trans isomerase A	1860.29	1851.62	1573.67	1971.59	3509.27	1395.32	2104.12	1490.34	1230.72	1824.29	2010.72	2104.49	2038.06	2809.04	2190.13	2391.87	2608.37	1523.58	2100.58	2401	2290.09	1818	3227.09	2240.48	2872.2	2009.85	2075.64	2221.8	1927.87	2094.66	1881.12	2217.79	2277.77	0.169621
Q13162	PRDX4	PRDX4	PRDX4_HUMAN Peroxiredoxin-4	1202.76	609.523	620.313	618.596	979.768	1622.95	960.323	962.306	985.816	1302.7	560.559	801.155	820.832	925.813	1270.98	732.543	1221.61	1199.82	1084.53	1099.94	725.6	781.485	975.591	1723.99	1082.74	1189.62	1893.54	1252.61	1022.83	1521.11	986.505	971.778	1216.91	0.184335
Q13885	TBB2A	TUBB2A	TBB2A_HUMAN Tubulin beta-2A chain	1156.37	1275.94	1596.16	1609.22	2610.19	2325.83	3170.62	1329.23	1405.19	1682.82	1518.79	1121.63	1117.84	3603.4	2018.77	2725.42	1557.91	1209.92	1522.12	1484.81	1348.76	1309.31	1224.34	2240.29	2068.27	1603.82	2037.3	1881.05	1523.61	1924.65	1816.16	1788.06	1716.14	0.936218
Q99497	PARK7	PARK7	PARK7_HUMAN Protein DJ-1	1304.64	953.523	1070.74	1269.94	1952.11	1141.56	1418.21	240.543	289.026	301.394	990.538	1241.56	1264.85	1619.46	1545.67	1319.23	301.357	282.513	321.032	326.89	1305.42	1068.59	2013.89	1923.54	1896.13	1458.93	1489.67	304.93	324.489	340.077	994.17	921.31	1212.57	0.537624
Q99832	TCPH	CCT7	TCPH_HUMAN T-complex protein 1 subunit eta	701.12	1343.78	607.848	1210.79	2131.32	1932.34	1074.72	1521.91	1110.55	1240.9	829.794	772.95	1004.57	1260.62	1973.88	1736.67	1174.42	1423.32	880.849	680.512	1079.75	870.487	1102.57	1374.14	1954.86	1381.28	944.444	947.359	797.382	854.223	1287.53	1173.76	1130.65	0.69803
Q9HAV0	GBB4	GNB4	GBB4_HUMAN Guanine nucleotide-binding protein subunit beta-4	2252.91	3213.1	4267.16	3154.56	2092.62	1494.7	2158.36	1781.82	1202.79	1837.75	2434.14	3100	2238.73	2450.97	1741.68	2021.99	1261.92	1210.01	2249.13	1846.32	2716.85	2444.34	2955.24	2213.41	2016.8	1139.91	1901.9	1294.52	1922.67	2373.29	2345.58	2055.49	2097.89	0.622275
Q9ULX7	CAH14	CA14	CAH14_HUMAN Carbonic anhydrase 14	1677.86	1750.1	1000.38	2048.03	2674.67	1299.39	728.901	1371.16	877.015	1083.88	1626.65	1944.81	2677.61	744.402	1671.79	1362.69	1028.78	950.331	647.266	584.592	2309.04	1744.55	2079.44	1307.91	2631.53	1430.24	688.894	755.885	381.965	663.738	1451.14	1323.89	1399.32	0.916538
D6RF35	D6RF35	GC	D6RF35_HUMAN Vitamin D-binding protein	556.741	542.799	448.956	730.443	344.25	564.676	390.561	2281.23	1969.17	1245.91	434.312	4055.72	789.606	250.172	329.877	162.467	1476.09	1652.48	519.372	1627.84	736.508	1108.63	572.189	363.394	361.048	448.017	312.554	1320.4	1173.99	646.147	907.473	1129.79	704.288	0.517045
O14672	ADA10	ADAM10	ADA10_HUMAN Disintegrin and metalloproteinase domain-containing protein 10	745.332	1115.66	1059.91	867.639	761.227	547.074	700.924	714.08	557.428	555.588	945.352	772.966	541.948	1324.23	713.092	792.573	586.451	661.12	933.447	727.009	1064.78	607.06	1109.2	1252.49	1608.39	692.105	856.123	888.682	1058.95	995.048	762.486	799.819	1013.28	0.0575508
O75874	IDHC	IDH1	IDHC_HUMAN Isocitrate dehydrogenase [NADP] cytoplasmic	737.45	743.158	541.999	775.751	1687.22	1203.1	1017.03	769.777	761.476	866.664	673.216	528.055	538.485	808.523	1471.27	1232.96	951.552	882.929	715.399	725.741	671.484	587.254	880.174	1529.86	1823.41	1393.31	1176.71	792.394	655.631	671.393	910.363	852.812	1018.16	0.584367
P00568	KAD1	AK1	KAD1_HUMAN Adenylate kinase isoenzyme 1	1164.35	1343.78	776.042	1136.68	1520.12	713.522	690.45	778.263	558.329	1023.02	1434.96	1070.5	1507.25	1015.7	888.935	969.638	813.897	639.68	811.319	418.314	1241.99	965.409	1429.35	1073.72	1271.5	725.998	615.839	747.407	311.142	527.085	970.455	957.019	890.945	0.853634
P01834	IGKC	IGKC	IGKC_HUMAN Ig kappa chain C region	349.545	323.089	2003.06	689.037	1788.92	1733.84	880.836	2566.34	1993.37	873.942	601.867	6356.55	2201.44	1432.06	922.286	1843.18	554.241	916.905	396.586	2556.79	292.847	2219.82	441.127	1079.01	589.657	1031.89	950.612	826.971	840.87	1382.54	1320.2	1778.19	965.534	0.307742
P01876	IGHA1	IGHA1	IGHA1_HUMAN Ig alpha-1 chain C region	353.087	259.305	379.007	480.292	369.798	854.917	538.431	1494.68	1731.71	582.908	291.338	2580.73	2588.42	319.529	310.657	315.531	647.486	818.781	220.388	1992.63	280.833	1789.73	252.593	631.73	238.251	706.937	794.823	489.429	313.54	696.443	704.413	1008.55	619.431	0.42885
P09211	GSTP1	GSTP1	GSTP1_HUMAN Glutathione S-transferase P	598.873	790.717	592.263	870.555	2725.88	1178.8	955.681	1149.03	1019.39	1271.33	880.035	614.632	915.749	1094.08	1327.12	1367.31	1301.03	1071.99	1171.13	1357.17	1135.21	606.536	1544.61	1122.55	2410.11	1734.89	1101.53	1347.74	1122.01	1336.35	1115.25	1110.02	1346.15	0.451279
P09972	ALDOC	ALDOC	ALDOC_HUMAN Fructose-bisphosphate aldolase C	377.889	334.617	543.545	332.755	391.57	584.22	1341.17	621.489	718.741	885.63	264.804	333.121	221.749	836.3	543.798	445.003	590.653	894.382	884.3	1498.81	316.192	322.458	213.842	651.504	536.867	501.765	852.953	1191.95	814.076	1456.48	613.163	651.292	685.808	0.908068
P13489	RINI	RNH1	RINI_HUMAN Ribonuclease inhibitor	449.096	559.99	529.962	914.015	1187.67	998.999	1067.6	1024.74	1559.23	1409.43	724.089	449.74	595.793	1164.31	1010.04	1087.43	1518.2	1559.73	1289.45	1156.23	694.81	492.089	1069.49	1190.58	1117.8	961.505	764.935	1112.6	1449.26	1519.51	970.073	1055.5	1037.26	0.852599
P13798	ACPH	APEH	ACPH_HUMAN Acylamino-acid-releasing enzyme	671.154	712.851	521.144	735.844	623.329	686.148	632.843	847.44	758.769	898.515	511.499	435.772	418.104	316.258	613.485	463.179	1096.59	1085.26	637.616	618.147	689.743	568.066	722.582	594.087	689.829	911.121	716.27	730.48	563.581	521.226	708.804	619.59	670.699	0.545578
P15090	FABP4	FABP4	FABP4_HUMAN Fatty acid-binding protein, adipocyte	931.767	436.937	228.799	658.081	171.107	302.108	552.066	638.29	755.07	760.927	583.408	998.205	242.546	480.823	759.466	1274.55	1141.96	1093.41	935.734	349.957	132.125	613.255	1087.31	381.402	378.582	696.988	643.192	535.157	607.848	538.593	543.515	786.006	561.446	0.134347
P19013	K2C4	KRT4	K2C4_HUMAN_contaminant Keratin, type II cytoskeletal 4	688.484	1025.94	212.368	230.413	320.128	242.846	228.658	614.462	2073.42	574.54	1821.6	314.443	253.768	459.87	677.946	142.776	453.79	3476.03	569.283	1290.58	142.522	819.823	185.915	117.678	103.318	2430.91	617.914	375.108	162.461	1988.96	621.126	946.008	694.46	0.663669
P22735	TGM1	TGM1	TGM1_HUMAN_contaminant Protein-glutamine gamma-glutamyltransferase K	2355.57	782.349	952.737	1171.65	837.263	1416.05	1366.71	1042.75	1269.17	1453.14	850.793	556.351	532.425	685.023	1068.1	682.651	1013.12	1972.29	767.9	1119.11	690.454	1038.01	377.836	1141.68	594.669	3165.89	2427.55	1429.99	562.395	296.009	1264.74	924.778	1172.45	0.490294
P23634	AT2B4	ATP2B4	AT2B4_HUMAN Plasma membrane calcium-transporting ATPase 4	1066.17	1915.62	2480.62	1883.06	749.23	679.889	1340.44	2015.93	2347.87	2324.13	1577.02	1478.37	1221.48	1339.47	690.689	1052.34	1786.08	1969.41	2566.41	2567.23	1174.11	1112.67	1374.04	1011.25	791.771	564.947	800.014	2019.28	3892.51	4484.76	1680.3	1624.85	1722.54	0.973647
P30626	SORCN	SRI	SORCN_HUMAN Sorcin	1926.68	1316.83	2086.86	1224.95	6335.15	2007.01	1678.36	3842.59	1926.9	2248.91	1686.49	1713.64	2270.03	4484.45	3348.59	1697.67	6189.68	3760.71	4989.47	4371.39	3818.84	2258.63	2207.88	1942.73	3629.56	1837.12	2362.56	4175.61	2754.19	2848.86	2459.42	3451.21	2783.6	0.268088
P34931	HS71L	HSPA1L	HS71L_HUMAN Heat shock 70 kDa protein 1-like	725.467	623.292	389.119	551.159	974.918	738.907	577.035	924.151	861.505	873.939	619.556	488.635	692.335	696.282	693.914	652.998	993.889	1252.48	638.573	603.836	636.954	529.12	1147.09	829.548	1205.29	660.22	674.98	1559.29	465.187	1032.71	723.949	733.25	874.039	0.374447
P42357	HUTH	HAL	HUTH_HUMAN Histidine ammonia-lyase	4814.23	1422.84	1623.71	2101.61	958.435	2294.64	2263.56	1370.39	2891.71	3540.18	1623.68	1054.4	1075.47	832.836	1292.32	1527.36	7369.44	5532.06	1192.6	1718.42	1306.88	2539.02	862.278	1597.9	971.285	4186.58	2840.89	3367.58	969.222	466.247	2328.13	2321.86	1910.79	0.806131
P52209	6PGD	PGD	6PGD_HUMAN 6-phosphogluconate dehydrogenase, decarboxylating	1449.9	1819.26	1470.96	2053.49	3174.64	1406.91	1536.85	1824.45	1739.05	1799.88	1775.58	1339.49	1620.04	1544.13	2308.61	1866.34	1746.76	1616.21	1989.71	1686.01	1943.22	1403.51	2875.74	2158.65	3060.95	2205.72	1539.02	1540.27	1885.31	2680.57	1827.54	1749.29	2129.3	0.187071
P60033	CD81	CD81	CD81_HUMAN CD81 antigen	781.842	1217.85	1144.89	554.056	2340.94	1931.46	2265.14	1788.43	1477.58	1202.39	755.982	668.918	815.028	3261.88	1741.31	1241.58	1412.03	1552.04	2099.75	1469.72	1207.38	632.352	1423.2	2810.27	6293.51	2327.43	2360.41	2860.1	1867.19	2595.84	1470.46	1501.82	2437.77	0.0835232
P62258	1433E	YWHAE	1433E_HUMAN 14-3-3 protein epsilon	954.33	1255.39	984.956	777.422	3236.51	1238.57	1395.28	565.98	512.72	597.807	853.085	687.296	1037.88	1472.74	1855.4	1384.76	621.415	723.4	878.471	635.776	925.287	714.42	965.381	1188.2	2313.13	2664.92	1503.85	837.786	648.687	759.276	1151.9	1015.02	1252.09	0.724493
P62873	GBB1	GNB1	GBB1_HUMAN Guanine nucleotide-binding protein G(I)/G(S)/G(T) subunit beta-1	1074.29	1271.31	2415.52	1978.63	1572.98	1477.85	2052.62	1188.43	1105.63	1762.23	1475.8	1753.03	1263.98	2153.75	1251.31	1673.26	1134.17	1028.06	1666.61	1585.5	1419.46	1452.12	1860.11	1803.86	1533.66	1045.68	1570.63	1342.29	1541.01	2182.38	1589.95	1498.55	1575.12	0.842339
P63000-2	RAC1	RAC1	RAC1_HUMAN Isoform B of Ras-related C3 botulinum toxin substrate 1	1998.53	2557.19	4208.32	2499.13	1831.78	1424.04	2728.81	1688.71	1660.33	1907.01	2843.57	2293.36	2067.08	3649.82	1779.97	1979.74	1434.09	1649.02	2674.78	2395.62	2247.28	1811.17	2667.53	3129.98	2497.36	1505.31	2149.03	2245.1	2587.71	4069.46	2250.39	2276.71	2490.99	0.724121
P78324-2	SHPS1	SIRPA	SHPS1_HUMAN Isoform 2 of Tyrosine-protein phosphatase non-receptor type substrate 1	151.394	256.423	1028.62	379.45	42.796	307.347	1083.84	767.747	775.477	1202.18	735.056	969.271	258.994	1138.91	180.678	1134.4	920.028	1039.02	648.434	2578.99	313.427	374.442	17.4097	65.1856	361.019	150.148	142.523	3097.35	2326.7	5250.32	599.528	960.379	1209.85	0.481916
Q01469	FABP5	FABP5	FABP5_HUMAN Fatty acid-binding protein, epidermal	1368.58	733.031	829.249	953.888	1894.42	1248.62	1898.04	1441.32	3640.63	3567.18	979.748	1148.75	1124.31	1351.42	1248.57	1939.38	2952.39	3868.29	2187.31	2957.31	641.702	1178.46	2316.54	1288.37	1358.49	2360	1878.81	3591.55	2107.24	2853.62	1757.5	1975.75	1957.48	0.85815
Q08188	TGM3	TGM3	TGM3_HUMAN_contaminant Protein-glutamine gamma-glutamyltransferase E	1695.91	537.718	598.784	793.736	1796.49	3521.84	3426.23	1617.03	2894.87	2466.54	696.236	422.656	432.092	1497.88	2520.25	2573.32	2433.58	3664.82	1289.39	2021.14	504.18	849.46	314.259	2918.9	1180.13	7852.96	4901.78	3338.28	1110.63	713.791	1934.91	1755.14	2368.44	0.70246
Q14194-2	DPYL1	CRMP1	DPYL1_HUMAN Isoform LCRMP-1 of Dihydropyrimidinase-related protein 1	724.981	632.876	2407.41	1458.14	461.905	622.648	1387.02	393.715	583.832	728.784	1494.27	1384.63	809.858	1209.37	348.606	695.21	635.064	432.95	793.943	1133.11	861.876	1257.6	1089.6	524.135	387.47	287.667	754.635	787.095	838.826	1569.13	940.132	893.701	835.803	0.890625
Q14515	SPRL1	SPARCL1	SPRL1_HUMAN SPARC-like protein 1	132.482	192.971	380.185	220.347	104.724	139.09	184.764	250.169	816.929	691.497	1642.42	343.03	249.575	101.799	182.884	412.964	557.098	334.043	728.108	467.169	116.829	394.472	214.786	96.3532	231.493	128.537	163.939	224.127	298.608	259.415	311.316	501.909	212.856	0.104312
Q86YQ8	CPNE8	CPNE8	CPNE8_HUMAN Copine-8	317.824	668.934	278.121	274.388	228.944	207.113	188.673	631.195	212.28	176.22	284.717	182.488	166.574	191.454	134.26	141.887	254.981	388.062	188.63	164.757	421.927	192.476	343.891	310.325	437.077	215.908	175.803	344.912	207.419	201.759	318.369	209.781	285.15	0.166463
Q96P63	SPB12	SERPINB12	SPB12_HUMAN_contaminant Serpin B12	1015.59	218.92	299.987	319.011	583.927	1281.84	1079.24	980.304	1490.03	1838.22	321.676	194.985	189.261	502.348	941.045	609.551	1505.01	2976.77	813.646	1413.51	249.458	393.62	110.55	1070.69	455.462	3236.49	2204.35	1851.61	555.549	292.158	910.708	946.781	1041.99	0.937112
Q99536	VAT1	VAT1	VAT1_HUMAN Synaptic vesicle membrane protein VAT-1 homolog	1052.3	1793.14	5581.54	2319.41	1106.67	955.737	2565.26	465.299	1147	1162.47	1124.18	1436.11	922.6	2189.62	844.821	1304.78	684.296	757.043	3324.54	1648.41	1315.32	1672.56	849.497	1409.83	824.187	532.132	1631.23	772.261	2898.18	2850.57	1814.88	1423.64	1475.58	0.684102
Q99829	CPNE1	CPNE1	CPNE1_HUMAN Copine-1	767.608	667.27	943.547	1173.97	2288.63	816.62	414.319	972.039	1278.87	1409.18	1100.83	1105.74	1111.76	869.062	750.027	722.158	1607.09	991.538	1686.4	910.413	1166.39	1281.32	1002.83	851.877	844.655	561.744	460.42	379.841	2502.06	216.706	1073.2	1085.5	926.784	0.749706
Q9HCJ6	VAT1L	VAT1L	VAT1L_HUMAN Synaptic vesicle membrane protein VAT-1 homolog-like	523.59	980.127	331.346	781.499	1845.12	623.626	456.32	798.666	777.716	757.444	597.195	469.295	571.611	592.148	1307	854.931	1029.79	953.67	652.098	729.404	577.39	486.584	633.793	772.241	1167.15	766.779	487.344	658.98	279.65	436.444	787.546	775.714	626.635	0.458678
Q9P2B2	FPRP	PTGFRN	FPRP_HUMAN Prostaglandin F2 receptor negative regulator	902.119	1053.57	840.017	904.255	1025.81	1374.45	1799.45	1305.59	934.881	859.196	1478.96	1146.07	698.984	3712.67	983.854	1977.74	1000.33	1220.91	1285.06	920.288	1365.47	710.739	1883.13	2662.32	3623.93	1421.08	1814.61	2620.74	1790.16	2383.4	1099.93	1442.49	2027.56	0.0236795
O43488	ARK72	AKR7A2	ARK72_HUMAN Aflatoxin B1 aldehyde reductase member 2	760.566	435.308	539.658	672.84	393.478	439.8	350.845	447.638	491.977	462.791	528.649	569.653	563.862	371.468	227.319	358.52	676.071	550.869	329.373	441.427	1013.65	477.546	741.63	406.152	460.575	456.501	395.452	456.711	388.028	346.395	499.49	461.721	514.264	0.755251
O43491	E41L2	EPB41L2	E41L2_HUMAN Band 4.1-like protein 2	365.805	317.34	1595.25	674.023	471.358	563.789	961.714	1253.25	877.371	1122.72	894.848	964.858	424.224	789.11	402.618	1467.91	782.004	870.619	1351.03	690.735	437.133	601.667	384.75	955.711	590.472	421.276	799.441	847.798	1716.24	1501.71	820.261	863.795	825.62	0.966905
O43854	EDIL3	EDIL3	EDIL3_HUMAN EGF-like repeat and discoidin I-like domain-containing protein 3	749.903	567.903	461.347	539.241	641.634	1946.45	1742.12	1739.3	2018.19	629.556	413.377	781.916	511.554	1584.65	864.335	651.905	825.351	1732.15	657.461	690.76	1178.89	666.924	1236.02	1074.05	1833.07	821.408	822.3	1651.52	1546.14	1699.32	1103.56	871.346	1252.96	0.26708
O75781	PALM	PALM	PALM_HUMAN Paralemmin-1	634.524	686.399	587.509	1018.47	1414.84	1403.69	1219.19	668.616	865.098	760.28	581.956	681.204	671.856	765.387	577.887	1081.25	1014.92	643.914	886.215	721.13	928.924	892.63	1034.94	1071.07	1495.9	1073.12	867.722	678.673	780.132	680.776	925.863	762.572	950.389	0.212427
O95196	CSPG5	CSPG5	CSPG5_HUMAN Chondroitin sulfate proteoglycan 5	480.088	675.496	264.137	830.227	705.645	376.65	148.991	568.876	624.655	863.696	382.141	492.874	676.922	211.697	459.697	279.684	1255.76	776.347	498.072	421.859	1188.99	750.729	1233.14	743.46	1509.66	640.249	206.362	1053.4	327.405	700.131	553.846	545.505	835.354	0.0924675
P00966	ASSY	ASS1	ASSY_HUMAN Argininosuccinate synthase	1246.73	1605.47	1262.14	1076.08	1150.51	799.152	652.257	816.83	1124.88	1125.1	1121.22	953.285	1093.78	991.591	819.348	465.274	888.31	863.558	1629.38	1461.3	1650.24	1078.49	1080.11	992.503	830.532	616.193	962.249	953.465	1805.37	1693.35	1085.91	1028.7	1166.25	0.665753
P01019	ANGT	AGT	ANGT_HUMAN Angiotensinogen	535.743	1048.91	546.656	793.869	1100.26	2381.77	1189.53	2333.17	2758.34	972.059	554.017	3866.87	1160.59	1165.76	1350.26	872.166	883.786	1462.02	811.575	1494.23	807.686	2355.76	1403	1244.59	1827.08	902.679	998.659	1882.98	1210.56	1375.37	1366.03	1362.13	1400.84	0.992322
P01871-2	IGHM	IGHM	IGHM_HUMAN Isoform 2 of Ig mu chain C region	381.216	309.616	2199.13	461.998	6272.04	1218.6	425.076	1752.03	886.579	430.313	861.03	495.997	2322.55	4505.6	383.504	1581.49	228.231	392.973	498.431	6147.85	569.58	237.358	176.364	652.076	197.317	822.262	1471.08	255.933	566.268	1466.6	1433.66	1741.77	641.484	0.300431
P02538	K2C6A	KRT6A	K2C6A_HUMAN_contaminant Keratin, type II cytoskeletal 6A	1836.77	619.165	755.286	700.49	777.216	971.611	1255.49	615.915	1440.24	328.422	724.288	699.611	615.259	438.407	5458.82	812.215	543.48	626.143	647.27	1738.46	376.815	979.014	252.134	536.187	379.613	2070.5	1874.69	1767.8	342.828	122.662	930.06	1230.39	870.224	0.701246
P04114	APOB	APOB	APOB_HUMAN Apolipoprotein B-100	144.558	222.962	1138.29	278.156	1022.13	1628.8	2089.2	16169.8	4262.59	4886.02	212.497	265.133	352.216	16488.9	975.99	4398.4	2751.26	3439.9	3004.74	9860.58	170.455	186.801	89.6127	2053.69	938.909	1389.51	3961.24	2259.93	8865.51	18636.8	3184.25	4174.96	3855.25	0.913519
P04899-4	GNAI2	GNAI2	GNAI2_HUMAN Isoform sGi2 of Guanine nucleotide-binding protein G(i) subunit alpha-2	509.751	921.759	1159.55	697.062	1252.69	995.37	1177.48	1369.67	901.562	1251.94	723.724	814.304	716.663	1527.73	926.992	1582.03	470.231	835.049	2034.23	1331.87	749.892	618.693	622.766	1063.61	1138.01	813.826	1211.44	914.396	1796.85	2377.09	1023.68	1096.28	1130.66	0.868727
P09382	LEG1	LGALS1	LEG1_HUMAN Galectin-1	536.434	693.321	2015.15	1078.85	2756.83	1182.73	2652.62	1126.69	1432.41	1992.3	911.898	1004.5	827.811	3601.03	945.085	1327.97	1038.59	958.95	2782.56	2780.71	1342.73	616.47	876.671	2656.26	1754.47	1277.13	2764.88	1325.16	4111.99	3509.92	1546.73	1617.91	2023.57	0.527068
P09455	RET1	RBP1	RET1_HUMAN Retinol-binding protein 1	744.259	1073.89	402.704	1091.53	1350.26	402.822	365.692	635.744	631.097	840.297	1061.6	686.231	1409.61	715.517	1126.06	925.68	1967.42	617.338	602.434	956.414	695.334	700.365	2150.71	847.354	1266.75	621.822	396.78	691.381	410.142	577.623	753.829	1006.83	835.827	0.424126
P10599	THIO	TXN	THIO_HUMAN Thioredoxin	3642.93	1060.64	1469.87	1950.19	1957.76	2904.93	2925.17	382.171	806.295	661.743	1345.42	967.836	1015.06	1419.72	2192.06	2099.64	506.922	850.296	371.657	618.025	1032	1657.05	767.4	2304.22	976.539	6613.45	4430.05	677.041	304.31	265.229	1776.17	1138.66	1902.73	0.435808
P11233	RALA	RALA	RALA_HUMAN Ras-related protein Ral-A	1356.64	833.156	950	879.847	1623.85	1297.25	1600.42	407.701	439.231	590.044	695.341	698.267	787.264	2116.44	1349.37	1223.43	478.377	471.365	787.164	855.93	711.563	951.867	975.854	1510.81	1665.75	1670.75	1710.02	721.268	704.631	1125.68	997.813	946.294	1174.82	0.514727
P11766	ADHX	ADH5	ADHX_HUMAN Alcohol dehydrogenase class-3	1154.05	1373.5	2214.76	2264.7	1946.81	1051.07	1467.62	1352.89	1578.44	1471.36	2232.92	1751.45	1913.45	2111.77	1432.86	1372.61	1463.88	1131.5	1694.34	1602.64	1648.5	1328.07	2040.88	1666.6	1849	1144.08	902.446	1215.05	1930.62	2329.68	1587.52	1670.74	1605.49	0.890996
P13639	EF2	EEF2	EF2_HUMAN Elongation factor 2	934.835	1215.81	713.04	1372.36	1811.3	1229.68	895.917	1401.74	1562.04	1765.33	1272.1	883.744	1037.86	1081.71	1467.86	1370.82	2099.88	1927.82	1229.81	1086.75	1171.79	949.394	1636.46	1389.32	1982.44	1417.79	862.002	1509.46	1168.45	1227.75	1290.21	1345.84	1331.49	0.939329
P13861	KAP2	PRKAR2A	KAP2_HUMAN cAMP-dependent protein kinase type II-alpha regulatory subunit	446.009	685.031	1004.61	731.617	1192.81	764.885	1017.45	542.546	818.777	1094.02	893.339	595.663	533.876	1372.71	743.514	884.318	641.701	662.931	1966.59	1029.88	566.604	548.839	655.665	931.607	896.831	554.605	858.471	532.526	1154.51	1958.57	829.775	932.452	865.822	0.833608
P14136-2	GFAP	GFAP	GFAP_HUMAN Isoform 2 of Glial fibrillary acidic protein	1683.72	649.414	911.76	399.32	628.536	3128.86	1138.17	476.64	243.23	938.123	859.38	658.233	301.653	258.704	306.254	532.682	1782.71	311.608	126.18	1282.85	3599.18	302.905	257.745	906.369	585.978	1234.54	1821.07	468.333	124.328	220.715	1019.78	642.025	952.116	0.574359
P17987	TCPA	TCP1	TCPA_HUMAN T-complex protein 1 subunit alpha	372.844	429.058	285.001	520.525	2474.83	1769.07	925.712	506.397	382.319	618.589	472.216	383.515	584.529	1096.54	2378.09	1910.29	434.287	470	345.825	241.099	489.912	489.153	595.161	1047.43	1996.28	1257.83	910.401	362.97	250.956	366.989	828.434	831.639	776.707	0.979235
P29762	RABP1	CRABP1	RABP1_HUMAN Cellular retinoic acid-binding protein 1	520.818	936.112	1816.61	1451.01	1287.57	615.338	2142.64	349.742	776.874	864.538	319.344	667.534	584.933	3126.59	592.177	300.761	519.455	299.843	1965.3	1246.11	1619.6	618.885	170.79	1572.82	774.19	409.624	1912.93	338.075	2359.09	1897.7	1076.12	962.204	1167.37	0.84025
P30086	PEBP1	PEBP1	PEBP1_HUMAN Phosphatidylethanolamine-binding protein 1	1298.28	925.733	1117.25	1124.62	1439.65	721.706	1224.97	1186.72	1247.52	1486.99	1307.03	1216.41	1141.24	1148.73	857.387	1297.78	1774.38	1496.27	1398.12	2545.44	1212.97	1053.32	2010.12	951.164	1056.89	1509.23	1231.71	1935.48	1176.06	1566.8	1177.34	1418.28	1370.37	0.315025
P30613	KPYR	PKLR	KPYR_HUMAN Pyruvate kinase PKLR	1485.75	1874.37	997.981	1830.85	668.914	530.074	383.905	1073.63	891.774	948.361	1610.41	1172.4	1334.58	298.507	592.28	361.74	1089.94	949.143	734.124	608.987	1700.28	1249.11	1847.01	475.644	580.978	473.552	415.355	744.892	545.298	818.957	1068.56	875.211	885.108	0.618465
P35579	MYH9	MYH9	MYH9_HUMAN Myosin-9	739.89	439.329	1075.86	499.795	173.736	352.993	292.596	169.279	226.888	186.162	422.64	373.338	590.629	216.591	261.589	269.54	218.482	223.914	214.196	195.085	522.796	463.797	645.401	265.35	160.592	386.332	357.068	290.072	235.693	224.399	415.652	298.601	355.15	0.450682
P40926	MDHM	MDH2	MDHM_HUMAN Malate dehydrogenase, mitochondrial	1855.32	376.956	172.677	186.051	155.265	1421.59	398.003	168.871	213.018	174.86	167.546	916.817	864.136	325.332	817.971	299.397	223.094	1527.39	534.399	224.876	280.502	872.205	956.397	1220.48	149.424	446.583	1519.61	407.664	237.057	181.973	512.261	590.096	627.189	0.878644
P48594	SPB4	SERPINB4	SPB4_HUMAN_contaminant Serpin B4	2646.21	842.043	2153.24	1017.07	1331.98	1818.34	2064.08	953.004	3031.82	2413.99	1110.16	705.386	851.076	897.651	1132.58	2847.64	1957.75	2691.01	1182.22	1874.77	686.952	1331.83	598.199	1767.42	563.093	4032.86	2283.83	2331.46	676.971	658.055	1827.18	1525.03	1493.07	0.665575
P48643	TCPE	CCT5	TCPE_HUMAN T-complex protein 1 subunit epsilon	328.604	707.763	278.21	426.183	1122.63	593.713	275.259	143.093	104.353	111.445	404.082	356.17	605.564	476.133	830.207	526.916	79.3386	119.33	104.018	78.4205	542.824	372.53	542.041	395.205	779.546	403.643	319.835	94.0085	86.4453	111.158	409.125	358.018	364.724	0.90087
P50395	GDIB	GDI2	GDIB_HUMAN Rab GDP dissociation inhibitor beta	1134.31	1005.68	1294.47	1151.47	1524.78	903.682	1295.07	1385.92	1475.62	1879.39	997.535	833.569	830.87	1170	1292.4	1201.99	1420.88	1630.16	2150.23	1915.87	916.544	927.506	1296.77	1296.16	1504.07	1416.01	1275.22	1921.06	2398.37	2491.54	1305.04	1344.35	1544.33	0.438907
P54709	AT1B3	ATP1B3	AT1B3_HUMAN Sodium/potassium-transporting ATPase subunit beta-3	962.661	2793.82	3426.81	1517.58	2394.72	954.411	1758.02	663.211	1187.31	807.832	666.065	1182.91	1199.63	2679.47	870.917	886.607	445.422	413.949	1467.21	1451.6	2310.21	964.642	1023.24	1910.15	2065.84	931.127	1716.16	740.073	4095.49	1939.64	1646.64	1126.38	1769.66	0.236032
P54727	RD23B	RAD23B	RD23B_HUMAN UV excision repair protein RAD23 homolog B	287.802	387.184	282.288	404.532	931.961	920.78	857.735	561.251	927.956	1070.1	409.217	281.267	301.151	882.255	809.371	1116.77	1172.35	881.137	770	666.853	263.081	314.882	335.381	688.788	888.373	907.132	699.73	679.087	660.934	771.679	663.159	729.037	620.907	0.702182
P60201	MYPR	PLP1	MYPR_HUMAN Myelin proteolipid protein	161.218	128.828	952.128	335.228	196.65	543.941	1048.65	746.672	772.671	659.414	554.121	846.183	417.009	1270.59	284.318	649.237	599.025	790.036	884.603	4178.51	355.897	636.559	335.023	578.926	358.854	362.986	1046.86	1304.48	1343.58	1358.48	554.54	1047.36	768.164	0.332323
P60709	ACTB	ACTB	ACTB_HUMAN Actin, cytoplasmic 1	735.638	562.981	572.331	550.52	1638.73	1207.37	1535.56	809.497	738.108	925.402	643.656	455.972	436.121	1857.95	1296.93	1894.64	697.709	759.883	1052.61	646.86	652.569	376.016	457.403	1680.77	1606.17	1244.47	1505.38	652.333	892.589	856.68	927.613	974.234	992.438	0.952418
P68871	HBB	HBB	HBB_HUMAN Hemoglobin subunit beta	972.235	1470.75	774.866	416.916	118.578	341.991	278.709	435.897	723.365	366.284	502.23	262.793	760.266	197.542	378.199	553.565	1301.97	1015.97	421.361	1356.18	589.146	558.612	443.01	429.721	277.833	667.124	552.265	324.478	375.922	209.808	589.959	675.007	442.792	0.330621
Q01974	ROR2	ROR2	ROR2_HUMAN Tyrosine-protein kinase transmembrane receptor ROR2	799.446	776.28	507.142	779.353	1209.28	671.626	518.316	1226.61	933.802	878.422	615.414	509.186	631.377	373.431	931.755	613.253	1031.94	1072.63	778.56	508.938	648.877	602.713	807.576	840.526	928.732	600.562	506.791	846.532	387.159	359.614	830.028	706.649	652.908	0.224709
Q02952	AKA12	AKAP12	AKA12_HUMAN A-kinase anchor protein 12	151.98	168.868	1126.7	203.823	265.045	240.158	461.313	968.288	1839	2152.3	180.535	191.494	130.205	620.32	136.276	253.684	1195.65	1128.25	3775.34	4465.11	216.898	200.028	60.3741	359.454	180.795	195.093	376.632	1272.4	5902.36	5837.88	757.748	1207.69	1460.19	0.647624
Q08722	CD47	CD47	CD47_HUMAN Leukocyte surface antigen CD47	393.826	547.603	1065.97	489.057	105.5	96.1762	362.621	524.07	564.244	540.432	505.891	445.993	441.741	213.009	76.2734	114.665	782.925	495.76	870.353	1259.57	554.628	403.475	329.74	119.073	92.4186	89.2539	154.658	945.616	967.251	1411.19	468.95	520.618	506.731	0.950074
Q12913	PTPRJ	PTPRJ	PTPRJ_HUMAN Receptor-type tyrosine-protein phosphatase eta	666.832	569.278	388.235	751.178	499.948	333.87	352.142	435.492	370.001	421.95	706.141	649.126	695.023	244.55	467.362	526.309	482.747	407.631	332.181	239.757	691.082	689.574	715.697	505.5	587.419	383.594	284.487	322.813	223.1	223.519	478.893	475.083	462.679	0.976227
Q13835-2	PKP1	PKP1	PKP1_HUMAN Isoform 1 of Plakophilin-1	1580.59	692.614	614.283	587.31	767.309	1983.92	886.28	1122.91	1273.96	1053.33	532.874	347.86	383.767	473.473	684.962	468.273	1074.65	1731.98	583.259	1117.52	498.557	891.458	209.885	700.547	381.583	1511.68	1038.49	1156.15	693.57	297.524	1056.25	739.861	737.944	0.190035
Q13867	BLMH	BLMH	BLMH_HUMAN Bleomycin hydrolase	2722.25	668.349	1152.94	1178.67	705.637	1549.12	1261.14	1630.61	3823.39	3129.87	1013.12	662.864	636.885	527.779	866.374	931.39	2838.02	4657.74	1519.44	2588	1105.88	1170.6	624.981	1113.02	490.692	2932.99	1739.42	3989.12	1270.9	862.36	1782.2	1624.16	1530	0.890016
Q13938	CAYP1	CAPS	CAYP1_HUMAN Calcyphosin	365.912	283.663	608.333	326.161	292.264	185.008	209.748	403.643	148.672	398.519	642.431	394.512	462.282	202.091	212.329	262.31	175.172	433.322	384.632	156.229	396.171	436.133	596.027	234.873	115.075	136.754	156.518	310.631	215.863	387.551	322.192	332.531	298.56	0.87264
Q3SY84	K2C71	KRT71	K2C71_HUMAN_contaminant Keratin, type II cytoskeletal 71	2803.24	914.834	816.331	1253.81	1030.74	1857.65	1222.4	1259.65	1719.13	1860.9	886.372	532.866	567.33	717.984	1266.77	582.849	1426.53	3216.55	1057.52	1680.56	566.469	1264.74	333.893	1537.34	602.549	4446.41	3191.92	2316.8	678.066	305.823	1473.87	1193.53	1524.4	0.726707
Q5IJ48	CRUM2	CRB2	CRUM2_HUMAN Protein crumbs homolog 2	380.48	347.973	332.022	387.948	247.106	141.264	101.554	159.235	98.1167	105.839	445.94	325.198	386.397	111.188	176.479	150.558	145.748	94.9596	84.45	87.1352	488.088	311.539	493.036	202.923	277.457	155.819	125.399	151.294	50.2391	74.9266	230.154	200.805	233.072	0.848587
Q5JWF2	GNAS1	GNAS	GNAS1_HUMAN Guanine nucleotide-binding protein G(s) subunit alpha isoforms XLas	503.258	1094.78	976.634	773.962	2331.08	1456.19	1647.94	592.865	457.789	538.055	674.903	721.82	850.992	1888.07	1590.36	1714.75	350.726	475.462	766.719	617.728	733.228	722.138	1072.02	1466.38	1949.51	1256.68	1343.65	549.991	508.159	776.38	1037.25	965.152	1037.81	0.943167
Q5QNW6-2	H2B2F	HIST2H2BF	H2B2F_HUMAN Isoform 2 of Histone H2B type 2-F	3266.25	1150.49	784.871	752.822	167.6	1794.9	406.808	448.958	624.837	410.888	646.095	1554.59	1375.29	231.924	906.951	256.506	1134.23	5136.93	1456.82	366.156	1226.25	1345.03	1480.44	1362.28	337.384	649.484	1640.2	478.99	362.072	164.898	980.842	1306.55	904.703	0.659028
Q8NC60	NOA1	NOA1	NOA1_HUMAN Nitric oxide-associated protein 1	2929.08	2906.51	2144	2158.06	240.489	605.315	651.199	73.835	120.655	70.7104	1794.83	1738.55	1784.44	300.027	347.373	432.749	139.404	126.189	39.7576	60.9839	3001.53	1759.34	1748.08	355.443	404.701	1350.76	691.849	67.0578	42.3515	24.3271	1189.99	676.43	944.544	0.526616
Q8TCC7-2	S22A8	SLC22A8	S22A8_HUMAN Isoform 2 of Solute carrier family 22 member 8	1813.83	2607.5	1166.03	1412.51	1335.54	552.821	385.014	413.521	377.803	280.263	1258.26	1739.1	2357.73	577.856	979.664	588.212	392.504	275.706	267.079	308.591	1602.77	1187.94	1810.38	704.185	549.165	621.318	597.999	315.734	278.181	212.337	1034.48	874.47	788	0.720753
Q8TF71	MOT10	SLC16A10	MOT10_HUMAN Monocarboxylate transporter 10	583.895	737.255	290.358	903.907	370.857	487.5	174.544	2739.22	1592.03	1778.25	636.892	593.49	711.819	229.07	484.74	484.695	1689.37	2035.99	1065.78	1306.51	638.568	528.563	1458.55	334.838	765.521	423.211	164.248	1888.39	595.638	996.822	965.781	923.836	779.435	0.803775
Q96NN9	AIFM3	AIFM3	AIFM3_HUMAN Apoptosis-inducing factor 3	731.619	897.537	559.011	933.287	759.893	379.766	156.239	1600.94	1952.34	1481.31	704.179	736.955	623.261	260.54	499.505	309.871	1864.66	1269.38	1463	974.538	757.814	615.132	508.426	536.869	292.2	305.044	234.535	800.559	642.065	687.432	945.195	870.59	538.008	0.127783
Q96QA5	GSDMA	GSDMA	GSDMA_HUMAN_contaminant Gasdermin-A	1145.05	371.739	670.25	637.535	211.961	447.76	447.104	170.362	370.208	228.682	404.613	349.928	316.196	197.136	331.846	184.829	234.061	415.514	174.054	222.773	358.462	593.604	249.306	325.055	122.85	846.757	644.347	315.765	122.94	71.7836	470.066	283.095	365.087	0.206517
Q9NQ84-2	GPC5C	GPRC5C	GPC5C_HUMAN Isoform 2 of G-protein coupled receptor family C group 5 member C	208.152	267.095	158.305	141.493	298.629	272.369	267.172	53.5107	83.7545	58.8015	158.073	103.93	152.349	210.519	257.576	181.652	129.944	82.2022	37.4549	36.6876	188.869	126.278	186.975	264.456	327.871	278.536	242.812	68.5606	23.3278	17.6086	180.928	135.039	172.529	0.513079
Q9UKG4	S13A4	SLC13A4	S13A4_HUMAN Solute carrier family 13 member 4	1075.8	1291.41	594.848	1349.16	2150.34	980.7	671.343	1449.11	1190.75	1049.67	889.647	565.782	526.945	750.184	1276.05	1230.96	1365.83	874.987	923.709	548.499	906.683	673.447	823.065	935.571	1557.93	1022.93	675.471	785.846	657.591	377.624	1180.31	895.259	841.615	0.0936767
Q9UN36	NDRG2	NDRG2	NDRG2_HUMAN Protein NDRG2	780.08	1621.49	2295.84	1018.31	574.776	400.247	1072.28	374.933	355.073	525.009	880.224	1058.89	655.596	1793.32	731.353	914.507	453.052	227.696	422.722	596.581	540.52	725.412	343.966	643.978	325.372	269.61	788.739	271.367	638.934	737.178	901.803	773.394	528.507	0.201163
Q9Y6M5	ZNT1	SLC30A1	ZNT1_HUMAN Zinc transporter 1	1162.26	1280.13	622.253	1175.08	424.69	293.04	181.542	803.214	498.3	586.138	961.604	730.174	575.808	198.502	506.728	491.19	764.844	620.171	348.463	244.578	1279.8	697.602	1106.45	220.357	439.365	263.119	158.618	409.529	190.603	374.797	702.665	544.206	514.024	0.438331
A6NIZ1	RP1BL		RP1BL_HUMAN Ras-related protein Rap-1b-like protein	1085.87	1418.87	2792.29	1988.94	2078.8	1258.4	2572.69	528.001	607.708	752.151	1499.25	1501.09	1187.06	3237.53	1418.82	2241.09	620.908	441.086	1106.57	898.906	1417.14	1213.05	1704.37	2361.42	2057.66	1174.13	1936.61	522.231	1469.76	1451.4	1508.37	1415.23	1530.78	0.932066
B9A064	IGLL5	IGLL5	IGLL5_HUMAN Immunoglobulin lambda-like polypeptide 5	356.6	428.882	628.185	627.655	718.776	947.84	3960.31	1683.33	866.823	453.561	697.76	5421.49	1943.14	325.427	479.022	863.671	421.725	503.445	293.28	1974	379.011	1173.41	368.533	605.907	309.937	524.124	631.902	651.853	738.587	620.422	1067.2	1292.3	600.369	0.380717
O00592	PODXL	PODXL	PODXL_HUMAN Podocalyxin	309.239	438.889	317.57	690.157	992.124	774.562	525.221	867.243	565.421	887.923	449.19	378.265	353.597	476.03	1074.7	814.184	517.528	658.315	402.135	578.451	446.413	519.23	641.966	770.148	1217.33	614.154	410.531	786.959	310.721	593.956	636.835	570.24	631.141	0.793525
O14495	LPP3	PPAP2B	LPP3_HUMAN Lipid phosphate phosphohydrolase 3	177.297	361.226	507.071	204.047	208.041	240.436	450.629	677.293	959.044	1011.26	224.504	234.517	222.087	541.457	197.796	236.491	727.094	1094.98	1187.91	1280.27	259.321	189.699	350.235	301.05	379.555	447.38	378.308	1426.25	1169.54	1707.85	479.634	594.711	660.918	0.660983
O43175	SERA	PHGDH	SERA_HUMAN D-3-phosphoglycerate dehydrogenase	426.621	339.522	973.544	807.757	1597.55	1431.42	1357.46	878.15	892.807	1123.74	1055.34	764.384	871.343	2124.74	1140.4	1316.71	1147.71	871.089	983.378	807.392	490.945	601.281	993.882	1397.14	1420.09	1443.15	1391.64	936.782	684.853	1209.54	982.858	1108.25	1056.93	0.773975
O75223	GGCT	GGCT	GGCT_HUMAN Gamma-glutamylcyclotransferase	908.868	261.709	509.382	402.292	424.706	770.685	858.086	196.398	429.885	360.607	424.877	254.277	252.778	403.28	544.939	601.902	374.731	533.702	191.587	278.791	368.755	415.199	288.326	672.679	374.386	1645.36	977.158	626.055	152.553	131.696	512.262	386.086	565.217	0.429248
O94788	AL1A2	ALDH1A2	AL1A2_HUMAN Retinal dehydrogenase 2	282.826	326.582	504.161	242.402	315.45	547.061	654.437	38.9485	97.3319	101.349	139.747	180.415	178.406	493.132	368.826	401.03	61.8516	70.4511	117.365	84.6987	331.286	207.686	138.376	533.924	454.837	799.555	637.51	38.5688	174.777	141.778	311.055	209.592	345.83	0.326905
P00390	GSHR	GSR	GSHR_HUMAN Glutathione reductase, mitochondrial	528.975	364.993	551.478	670.706	513.837	339.433	381.726	708.381	616.202	779.897	550.852	530.301	409.864	333.727	413.383	493.599	611.418	677.037	657.22	674.815	548.098	526.076	638.439	476.45	504.893	249.588	337.791	540.271	729.099	790.016	545.563	535.222	534.072	0.981451
P00441	SODC	SOD1	SODC_HUMAN Superoxide dismutase [Cu-Zn]	687.455	364.782	686.312	830.156	786.494	299.221	350.369	489.965	493.127	590.836	858.565	835.637	525.7	328.41	235.073	335.968	694.349	534.868	567.743	789.927	639.706	670.096	1122.37	302.947	398.565	462.349	350.852	573.406	742.644	759.018	557.872	570.624	602.196	0.897779
P00450	CERU	CP	CERU_HUMAN Ceruloplasmin	313.867	496.656	594.832	502.372	292.79	538.531	516.332	1512.95	1392.86	940.768	798.261	1191.7	685.422	1066.93	258.519	364.898	782.745	1044.99	1005.03	1404.17	423.393	733.61	541.25	809.606	465.799	403.959	509.239	1420.09	2362.3	1863.48	710.195	860.266	953.272	0.571193
P00480	OTC	OTC	OTC_HUMAN Ornithine carbamoyltransferase, mitochondrial	2105.42	143.729	59.9276	77.6049	112.939	1954.13	211.215	202.666	243.539	142.078	68.0383	1000.84	990.346	142.812	1105.98	156.568	380.592	1057.11	394.695	166.699	107.47	998.422	1096.16	1582.81	172.749	226.06	1943.6	176.641	80.4447	63.1077	525.324	546.369	644.746	0.912025
P00738	HPT	HP	HPT_HUMAN Haptoglobin	73.2932	130.358	803.558	309.082	1387.49	1305.97	1260.7	3688.02	2041.23	632.023	245.935	643.738	882.287	840.922	584.768	559.947	664.676	1123.96	576.663	6784.75	137.28	207.909	121.714	969.62	319.208	748.758	749.658	899.606	3384.42	1216.39	1163.17	1290.77	875.456	0.79553
P01008	ANT3	SERPINC1	ANT3_HUMAN Antithrombin-III	387.213	414.078	587.119	464.367	1114.61	1050.75	605.022	1808.73	859.013	660.302	647.933	1567.81	393.196	1656.67	631.668	278.41	768.787	648.327	301.58	991.643	540.998	612.703	321.513	570.122	418.849	576.851	609.039	621.49	1731.26	398.675	795.121	788.602	640.15	0.677824
P01023	A2MG	A2M	A2MG_HUMAN Alpha-2-macroglobulin	334.762	446.567	694.873	640.483	355.168	1023.72	340.377	1681.16	1012.96	455.463	558.749	2382.31	577.518	376.985	389.911	379.493	293.869	644.365	312.843	1557.45	500.171	1958.6	326.736	324.308	250.002	275.286	276.701	431.21	678.04	332.432	698.553	747.35	535.349	0.672848
P01111	RASN	NRAS	RASN_HUMAN GTPase NRas	979.233	1493.5	1443.23	1233.04	1099.63	824.34	882.619	555.516	438.874	607.427	1087.2	1070.67	1003.19	1199.9	1045.18	1005.13	489.268	475.063	736.693	695.327	1092.47	1015.71	1329.15	928.507	1095.02	573.829	697.725	609.997	719.791	1065.83	955.741	880.761	912.803	0.851922
P01833	PIGR	PIGR	PIGR_HUMAN_contaminant Polymeric immunoglobulin receptor	519.568	321.878	311.352	294.721	84.102	132.895	144.202	29.2009	187.598	19.5032	269.113	397.046	4555.09	76.8032	106.595	114.625	43.5148	63.5811	17.0724	33.9893	259.088	275.912	281.193	86.8814	68.3472	300.958	206.513	25.4402	24.3154	12.1388	204.502	567.743	154.079	0.478381
P01857	IGHG1	IGHG1	IGHG1_HUMAN Ig gamma-1 chain C region	259.017	270.447	2243.45	510.525	481.163	426.351	258.03	2714.66	1833.55	785.32	553.234	4792.3	573.937	201.635	253.068	392.288	768.042	940.985	486.644	2527.17	215.987	734.398	267.743	281.814	157.889	177.693	229.358	1047.02	1159.65	1157.69	978.25	1148.93	542.924	0.404085
P02765	FETUA	AHSG	FETUA_HUMAN Alpha-2-HS-glycoprotein	370.414	326.538	1084.32	506.523	204.924	338.309	492.311	1453.95	938.518	755.332	2233.31	1940.34	1174.48	457.482	189.168	341.238	896.836	690.687	788.738	515.103	439.517	598.012	761.441	274.758	328.482	620.125	349.853	534.912	1289.14	486.44	647.114	922.739	568.268	0.2485
P02790	HEMO	HPX	HEMO_HUMAN Hemopexin	112.158	157.099	99.0044	107.391	348.778	743.48	202.2	532.029	304.455	134.966	140.121	987.41	141.717	192.614	304.228	105.034	129.025	165.727	62.892	328.014	146.682	359.03	97.772	284.484	252.389	176.65	181.814	181.142	310.335	75.169	274.156	255.678	206.547	0.753116
P05090	APOD	APOD	APOD_HUMAN Apolipoprotein D	574.971	1406.51	415.43	577.587	1044.68	5050.3	2332.61	2244.46	2821.93	1578.24	416.59	641.878	604.887	1028	3646.75	2058.07	721.505	2918.33	1279.29	2299.08	1569.97	450.461	662.249	1572.29	2997.31	1231.1	1223.99	2979.87	2091.52	1894.05	1804.67	1561.44	1667.28	0.893509
P05091	ALDH2	ALDH2	ALDH2_HUMAN Aldehyde dehydrogenase, mitochondrial	336.855	200.834	131.178	138.293	158.698	336.569	281.84	287.44	359.032	299.223	114.945	142.133	131.978	214.116	309.501	157.771	336.044	476.645	302.788	357.855	254.27	141.747	151.359	354.769	251.221	374.343	407.422	346.986	474.784	265.303	252.996	254.378	302.22	0.507272
P05771-2	KPCB	PRKCB	KPCB_HUMAN Isoform Beta-II of Protein kinase C beta type	358.065	368.992	1288.02	492.838	429.291	502.821	587.109	307.834	527.57	542.766	338.191	475.828	333.096	431.091	265.601	434.043	589.614	364.717	683.676	365.874	337.814	532.187	438.989	268.393	273.709	287.639	389.052	289.845	731.812	402.444	540.531	428.173	395.189	0.236433
P08575	PTPRC	PTPRC	PTPRC_HUMAN Receptor-type tyrosine-protein phosphatase C	302.066	198.902	643.675	432.804	426.649	554.447	1280.81	1285.21	742.842	935.053	704.37	468.526	299.259	662.785	523.627	2022.56	928.48	848.963	952.043	609.993	268.451	344.554	260.076	774.839	1054.59	556.353	878.324	669.8	1136.88	1167.2	680.246	802.061	711.107	0.785676
P09104	ENOG	ENO2	ENOG_HUMAN Gamma-enolase	1050.74	532.738	1154.93	659.429	904.136	796.945	1441.34	190.05	395.454	380.578	673.949	749.823	802.377	1172.49	732.47	715.806	524.973	482.253	590.895	1201.54	725.294	838.429	1162.08	933.951	753.547	411.249	920.05	724.839	583.269	956.694	750.634	764.657	800.94	0.925029
P09960	LKHA4	LTA4H	LKHA4_HUMAN Leukotriene A-4 hydrolase	307.617	360.844	286.807	365.524	1509.42	979.414	827.392	1176.15	1329.98	1204.16	338.525	251.132	314.649	917.735	1158.44	981.426	1041.14	1155.6	1218.75	1108.73	431.361	266.684	393.972	1390.12	1700.32	932.141	865.705	1094.01	1394.92	1709.4	834.731	848.613	1017.86	0.627144
P0CG05	LAC2	IGLC2	LAC2_HUMAN Ig lambda-2 chain C regions	314.6	316.744	450.544	499.858	1753.25	788	341.223	1770.44	1296.19	529.487	438.912	2886.37	1569.79	339.254	428.95	613.756	409.28	627.298	352.008	2269.89	250.473	796.665	270.247	535.918	244.989	565.025	470.387	700.652	575.827	917.984	806.034	993.55	532.817	0.289862
P10301	RRAS	RRAS	RRAS_HUMAN Ras-related protein R-Ras	776.179	1141.44	1754.18	887.894	471.413	808.227	843.139	1069.39	1789.17	1268.06	631.031	683.598	695.053	644.006	645.046	577.364	1815.44	1855.06	1459.77	1605.9	743.313	752.863	1105.12	755.225	710.349	938.972	885.71	1215.03	2146.33	1535.86	1080.91	1061.23	1078.88	0.994917
P10451	OSTP	SPP1	OSTP_HUMAN Osteopontin	116.082	178.263	937.905	237.565	192.903	99.6105	148.146	438.734	303.553	746.46	1890.81	241.76	106.908	231.173	100.861	434.305	747.052	235.834	298.962	198.385	203.876	125.199	201.307	153.563	230.973	166.643	170.41	257.449	144.344	2219.99	339.922	448.605	387.375	0.893808
P10768	ESTD	ESD	ESTD_HUMAN S-formylglutathione hydrolase	243.41	223.304	356.326	412.758	672.894	275.15	450.495	143.191	131.751	207.77	303.352	270.938	275.534	402.243	302.203	380.05	205.058	187.897	216.19	162.622	263.493	230.127	453.869	350.564	504.431	299.263	345.176	160.728	187.475	256	311.705	270.609	305.113	0.730772
P10809	CH60	HSPD1	CH60_HUMAN 60 kDa heat shock protein, mitochondrial	662.138	453.475	283.508	323.748	195.441	552.749	452.073	252.266	290.453	216.469	233.6	377.287	400.523	364.611	404.96	394.781	323.563	298.919	156.839	254.476	412.992	390.726	475.15	441.112	337.867	704.435	594.134	284.561	171.804	143.494	368.232	320.956	395.628	0.50666
P11498	PYC	PC	PYC_HUMAN Pyruvate carboxylase, mitochondrial	1352.88	119.917	40.6069	73.4227	24.3765	613.108	55.4355	33.2283	35.7957	40.6727	37.7346	655.679	644.58	44.7667	325.785	44.5811	43.5291	269.564	81.1136	35.1865	87.1927	622.448	647.652	515.355	32.9718	55.1144	592.757	44.7463	18.9285	9.81312	238.945	218.252	262.698	0.956176
P11586	C1TC	MTHFD1	C1TC_HUMAN C-1-tetrahydrofolate synthase, cytoplasmic	132.029	230.512	125.374	165.13	274.443	224.936	211.211	263.357	210.586	262.675	161.592	94.7875	113.798	220.741	250.436	230.846	434.067	174.545	229.486	164.467	109.27	108.671	159.331	209.28	284.478	164.309	159.544	158.446	178.167	168.709	210.025	207.477	170.021	0.364195
P16083	NQO2	NQO2	NQO2_HUMAN Ribosyldihydronicotinamide dehydrogenase [quinone]	250.542	319.212	120.733	251.984	606.419	365.673	522.824	205.505	71.7708	227.143	180.925	180.789	181.068	314.757	463.103	361.188	227.638	190.205	219.432	125.087	138.595	214.705	353.61	381.464	903.067	571.902	363.842	161.641	83.1604	220.036	294.18	244.419	339.202	0.513916
P17174	AATC	GOT1	AATC_HUMAN Aspartate aminotransferase, cytoplasmic	689.5	731.025	436.227	859.668	2010.48	1233.54	1437.41	1831.65	1645.3	1869.71	829.089	667.298	637.289	977.675	1769.1	1293.99	2440.49	2377.33	1440.6	1583.66	624.967	775.867	1125.42	1500.77	2198.94	1465.91	1067.94	1850.58	925.627	1326.05	1274.45	1401.65	1286.21	0.860943
P17252	KPCA	PRKCA	KPCA_HUMAN Protein kinase C alpha type	379.95	341.471	1676.48	522.439	1253.25	1141.93	1472.12	606.615	1064.02	1324.65	333.532	571.808	356.571	1355.69	662.56	1142.37	988.815	618.035	1749.19	991.411	298.521	667.069	512.933	856.026	579.258	536.651	1069.02	468.771	2275.35	1203.56	978.293	876.999	846.715	0.831516
P18206	VINC	VCL	VINC_HUMAN Vinculin	786.494	679.542	508.815	391.3	1215.19	958.813	1117.35	1238.78	1921.58	1666.73	307.436	328.026	380.464	875.781	1003.62	776.029	1355.81	1621.63	2623.38	2094.13	549.387	398.543	338.116	913.464	661.7	1320.23	1073.73	1456.21	2560.28	2088.2	1048.46	1136.63	1135.98	0.946321
P21266	GSTM3	GSTM3	GSTM3_HUMAN Glutathione S-transferase Mu 3	125.338	294.802	90.1497	133.516	1518.69	429.683	333.668	1040.72	618.204	686.677	132.15	128.093	119.137	1086.67	1326.79	840.121	910.675	734.353	1238.89	736.965	155.84	123.356	307.735	536.57	1885.93	599.493	458.295	792.527	510.984	1006.88	527.145	725.385	637.761	0.652935
P23528	COF1	CFL1	COF1_HUMAN Cofilin-1	424.752	540.367	521.162	465.32	709.172	353.384	518.065	300.523	316.267	336.872	519.477	668.303	484.792	509.524	384.435	485.838	358.485	328.221	465.398	341.729	452.448	440.772	657.009	389.965	527.458	506.482	390.488	322.956	346.208	560.128	448.589	454.62	459.392	0.977242
P25789	PSA4	PSMA4	PSA4_HUMAN Proteasome subunit alpha type-4	1092.52	801.377	552.486	717.562	957.367	955.097	802.025	568.472	592.42	533.334	653.951	462.104	585.644	438.484	879.759	634.777	511.972	687.233	391.34	468.106	683.605	731.551	687.942	727.632	793.981	1611.27	1063.3	632.368	346.328	335.186	757.265	571.337	761.317	0.181146
P27701	CD82	CD82	CD82_HUMAN CD82 antigen	712.206	1013.38	459.045	311.153	425.329	420.264	379.032	140.062	90.9636	84.0497	588.331	330.861	455.909	325.662	489.305	255.77	125.935	91.7409	109.088	69.5428	884.339	432.551	646.284	463.702	609.251	514.063	410.068	150.431	49.3001	57.7245	403.548	284.214	421.771	0.426156
P28066	PSA5	PSMA5	PSA5_HUMAN Proteasome subunit alpha type-5	377.147	255.484	180.092	218.288	121.406	141.116	127.181	251.647	288.178	243.419	199.189	188.785	205.259	60.3156	137.786	119.174	218.665	257.524	168.384	200.339	277.784	208.406	229.611	113.626	102.266	232.477	170.311	248.237	178.115	181.902	220.396	175.542	194.273	0.321646
P28072	PSB6	PSMB6	PSB6_HUMAN Proteasome subunit beta type-6	633.814	421.365	390.603	558.025	557.717	602.984	367.116	557.15	502.414	484.262	499.552	330.2	379.506	197.628	535.861	338.833	441.221	614.686	361.409	392.422	544.584	455.735	490.969	499.213	580.387	713.914	494.042	604.415	321.888	303.144	507.545	409.132	500.829	0.10875
P28827-2	PTPRM	PTPRM	PTPRM_HUMAN Isoform 2 of Receptor-type tyrosine-protein phosphatase mu	664.73	424.034	245.792	457.146	320.279	214.255	172.099	833.947	853.851	825.31	354.172	297.694	421.722	159.499	318.008	185.58	1574.82	1126.33	461.112	530.054	534.687	302.971	498.897	260.245	331.978	243.885	173.868	968.669	347.274	283.632	501.144	542.899	394.611	0.595507
P29218-3	IMPA1	IMPA1	IMPA1_HUMAN Isoform 3 of Inositol monophosphatase 1	638.195	693.495	663.984	1023.25	88.9558	72.5387	69.357	299.25	429.475	454.055	816.978	665.562	779.506	89.8247	66.1433	70.3484	601.617	533.336	316.862	280.661	575.811	666.287	1130.34	70.0117	76.3425	98.874	68.0498	295.592	207.946	359.25	443.255	422.084	354.851	0.81362
P29972	AQP1	AQP1	AQP1_HUMAN Aquaporin-1	543.022	1228.22	186.685	462.571	1106.67	312.713	193.739	1581.53	527.756	564.847	371.915	316.192	622.891	291.245	866.916	261.37	629.445	1050.63	928.093	1170.8	749.222	360.305	981.075	339.124	977.388	448.728	242.803	1429.36	299.028	1001.96	670.775	650.949	682.899	0.984503
P30044	PRDX5	PRDX5	PRDX5_HUMAN Peroxiredoxin-5, mitochondrial	792.981	745.829	470.424	794.849	1814.61	724.865	540.889	1075.97	771.05	1308.19	889.652	771.032	1006.62	931.075	1325.58	984.434	1119.38	986.608	1121.45	962.946	959.583	667.661	1557.02	848.792	1087.34	873.686	573.715	910.236	503.166	729.062	903.966	1009.88	871.026	0.567796
P31944	CASPE	CASP14	CASPE_HUMAN_contaminant Caspase-14	548.767	150.359	177.362	243.338	343.341	744.811	831.389	755.454	1308.18	1100.81	193.296	129.539	136.532	350.839	429.377	680.526	1292.85	1463.1	481.912	888.15	184.011	243.844	125.033	599.05	226.336	1389.22	903.315	1828.18	439.439	296.367	620.381	604.612	623.479	0.995721
P36955	PEDF	SERPINF1	PEDF_HUMAN Pigment epithelium-derived factor	166.911	1127.86	298.292	316.022	542.172	711.989	382.307	589.773	537.04	339.109	397.125	1962.15	1050.51	392.844	785.148	316.968	243.571	490.266	184.383	437.467	619.973	1798.24	724.048	620.593	622.461	682.714	649.325	623.03	215.208	264.113	501.147	626.043	681.97	0.629806
P49961-6	ENTP1	ENTPD1	ENTP1_HUMAN Isoform 6 of Ectonucleoside triphosphate diphosphohydrolase 1	378.735	272.55	538.225	326.203	16.6527	33.8781	42.4016	1087.1	465.732	770.854	408.35	472.322	302.666	26.9821	18.449	33.7977	307.811	493.268	1188.14	491.679	251.531	369.056	216.993	37.9299	31.512	50.7045	37.5994	492.879	1439.74	1471.07	393.233	374.346	439.902	0.939736
P51148-2	RAB5C	RAB5C	RAB5C_HUMAN Isoform 2 of Ras-related protein Rab-5C	237.564	525.316	312.677	317.49	1293.65	655.506	527.017	783.826	523.71	446.83	278.94	222.305	316.398	754.62	784.378	664.051	318.354	611.882	534.159	902.144	380.655	250.196	408.314	664.815	852.286	458.963	451.093	527.524	514.487	838.242	562.358	538.723	534.658	0.965278
P53621-2	COPA	COPA	COPA_HUMAN Isoform 2 of Coatomer subunit alpha	212.442	339.549	233.664	336.884	485.587	394.028	211.792	196.074	221.909	167.912	227.682	289.954	296.577	159.072	288.12	234.474	193.768	205.561	114.079	113.12	340.536	381.732	488.975	240.487	547.919	375.791	211.513	174.626	197.924	113.238	279.984	212.241	307.274	0.153719
P61006	RAB8A	RAB8A	RAB8A_HUMAN Ras-related protein Rab-8A	1179.49	2469.13	1012.1	1821.2	1829.32	1174.23	646.709	860.646	644.325	736.394	1304.72	1299.99	1695.8	943.816	1451.83	1243.62	567.423	699.929	947.577	689.097	1753.28	1339.92	2021.24	1035.92	1547.67	884.569	665.439	694.551	774.885	956.897	1237.35	1084.38	1167.44	0.78883
P61019	RAB2A	RAB2A	RAB2A_HUMAN Ras-related protein Rab-2A	704.207	996.073	870.918	1347.25	1427.02	1071.28	897.987	472.147	454.637	528.73	980.964	909.649	984.902	1194.39	1210.92	1418.02	349.025	368.987	447.725	466.675	1079.04	897.246	1548.79	1016.07	1231.58	649.307	596.311	362.327	415.339	636.625	877.025	833.126	843.263	0.962834
P61026	RAB10	RAB10	RAB10_HUMAN Ras-related protein Rab-10	208.264	568.155	255.018	242.044	1796.3	814.936	826.629	992.996	742.853	868.867	207.073	211.646	314.148	1334.52	1321.53	1150.86	556.15	694.339	1285.28	1175.88	245.732	180.885	266.716	1000.06	1314.19	768.825	838.769	835.781	1090.78	1824.42	731.606	825.144	836.616	0.871192
P61225	RAP2B	RAP2B	RAP2B_HUMAN Ras-related protein Rap-2b	852.431	958.729	1539.46	1155.65	680.134	789.076	1355.96	801.327	499.009	580.885	1117.83	1022	745.211	1084.07	665.496	1264.27	398.703	617.087	939.743	588.444	681.736	904.844	962.34	898.272	912.408	384.308	786.118	709.848	775.213	1305.45	921.266	844.285	832.054	0.754987
P61586	RHOA	RHOA	RHOA_HUMAN Transforming protein RhoA	735.448	1200.46	1585.93	1130.44	898.162	501.54	1012.98	1099.84	1163.46	1498.27	991.101	994.454	823.148	1351.86	628.09	832.193	1352.23	1071.32	1980.89	1499	941.395	876.154	1055.38	930.823	834.585	477.277	744.755	1212.68	2111.97	2994.38	1082.65	1152.43	1217.94	0.849887
P62826	RAN	RAN	RAN_HUMAN GTP-binding nuclear protein Ran	159.289	172.768	166.868	162.716	442.26	335.7	401.964	336.797	582.386	616.005	182.939	124.341	137.695	503.886	345.251	433.606	466.592	522.726	531.36	462.876	194.021	112.289	139.534	433.043	518.118	523.629	463.835	396.77	461.695	1000.95	337.675	371.127	424.389	0.629555
P62879	GBB2	GNB2	GBB2_HUMAN Guanine nucleotide-binding protein G(I)/G(S)/G(T) subunit beta-2	696.54	799.442	1163.48	963.567	859.092	634.37	734.804	404.066	367.123	649.385	648.436	949.275	650.869	746.645	633.129	802.949	404.388	362.182	686.41	500.206	858.093	718.874	979.564	840.295	745.316	344.612	633.304	378.576	742.453	559.026	727.187	638.449	680.011	0.64256
P63010-2	AP2B1	AP2B1	AP2B1_HUMAN Isoform 2 of AP-2 complex subunit beta	384.701	838.731	309.631	418.222	466.565	359.409	247.35	1052.63	680.612	593.019	371.256	300.965	433.877	317.106	533.959	252.504	637.653	807.236	771.786	749.839	564.681	295.488	415.505	405.699	622.182	278.02	290.871	823.117	727.711	752.12	535.087	517.618	517.54	0.980217
P68371	TBB4B	TUBB4B	TBB4B_HUMAN Tubulin beta-4B chain	466.638	627.815	522.32	849.105	2008.08	1448.16	1160.28	752.055	716.092	831.325	765.771	411.375	530.752	1337.98	1294.9	1384	735.527	814.355	586.544	563.303	608.409	542.402	631.878	1420.26	1637.02	1436.85	1104.9	817.203	585.072	654.224	938.186	842.451	943.822	0.834566
Q08257	QOR	CRYZ	QOR_HUMAN Quinone oxidoreductase	420.33	404.617	301.238	603.151	1005.22	619.556	753.048	603.468	449.513	449.946	373.561	274.47	163.386	454.74	1232.99	752.611	614.188	511.614	262.068	374.402	144.928	151.042	586.775	807.633	1606.74	740.325	542.85	447.419	300.107	291.253	561.008	501.403	561.907	0.895487
Q13228	SBP1	SELENBP1	SBP1_HUMAN Selenium-binding protein 1	260.058	282.829	417.798	250.876	1024.6	514.388	1044.96	868.021	1070.51	928.267	239.737	189.68	187.009	1028.54	564.528	384.38	1081.74	684.934	1249.74	1220.39	329.985	191.77	226.379	1257.62	797.596	917.081	1130.79	842.887	2992.11	1664.7	666.231	683.069	1035.09	0.290455
Q13449	LSAMP	LSAMP	LSAMP_HUMAN Limbic system-associated membrane protein	85.9685	49.4679	141.566	89.8945	260.805	144.906	187.721	184.618	369.197	319.921	82.1155	184.975	172.405	303.867	65.2132	126.076	664.589	384.275	433.627	568.878	136.06	144.672	184.457	176.311	180.275	185.923	190.517	1128.08	436.693	919.247	183.407	298.602	368.223	0.258156
Q13884	SNTB1	SNTB1	SNTB1_HUMAN Beta-1-syntrophin	509.076	1007.5	350.257	696.741	1190.46	829.193	491.222	285.102	204.598	416.74	465.34	666.472	520.712	294.2	680.017	466.383	1252.71	245.192	207.643	133.908	801.457	709.473	1326.64	533.769	828.955	557.734	299.87	244.889	116.289	152.738	598.089	493.258	557.182	0.790307
Q14203	DCTN1	DCTN1	DCTN1_HUMAN Dynactin subunit 1	430.816	569.471	664.591	893.162	494.732	337.423	256.131	405.157	215.753	303.924	700.249	502.171	841.788	375.291	446.282	483.112	177.657	511.928	200.818	166.615	591.263	526.944	880.94	312.006	471.232	319.517	296.622	197.574	190.254	205.264	457.116	440.591	399.162	0.828337
Q14344	GNA13	GNA13	GNA13_HUMAN Guanine nucleotide-binding protein subunit alpha-13	455.829	839.976	304.621	512.507	1347.72	425.844	296.653	480.029	403.125	382.853	359.624	378.004	672.703	329.534	731.814	409.137	432.321	423.732	581.71	336.872	605.017	504.064	976.135	448.86	1034.16	464.182	399.712	526.35	278.915	419.782	544.916	465.545	565.718	0.639823
Q14624	ITIH4	ITIH4	ITIH4_HUMAN Inter-alpha-trypsin inhibitor heavy chain H4	146.703	199.145	224.746	200.115	33.1281	85.974	47.8783	176.345	120.395	82.1289	200.069	401.218	329.393	102.162	36.1493	20.7791	94.9354	109.041	40.0962	268.91	266.17	185.377	222.533	49.6561	45.0975	23.5565	102.386	92.7569	97.3848	78.0636	131.656	160.275	116.298	0.602304
Q14764	MVP	MVP	MVP_HUMAN Major vault protein	252.969	355.617	436.394	323.701	273.898	344.85	373.79	919.995	793.554	593.675	275.02	255.423	188.308	195.127	269.198	297.319	590.537	527.739	947.009	600.66	384.561	276.01	107.385	327.288	212.541	168.771	208.252	393.818	1658.26	1069.18	466.844	414.634	480.607	0.903406
Q53TN4	CYBR1	CYBRD1	CYBR1_HUMAN Cytochrome b reductase 1	332.363	513.815	489.767	266.755	198.673	396.986	449.414	238.03	291.563	279.368	249.943	321.845	253.696	268.746	152	293.071	212.385	223.889	527.262	384.419	331.489	280.032	287.992	370.947	334.097	650.306	297.018	229.593	580.934	1020.46	345.673	288.726	438.287	0.148323
Q5D862	FILA2	FLG2	FILA2_HUMAN_contaminant Filaggrin-2	1283.84	302.459	361.286	494.161	851.134	2233.18	1450.85	1235.42	1701.07	1848.4	344.822	220.629	234.034	697.265	1426.94	713.869	1511.1	2846.26	935.442	1359.04	253.824	589.121	142.96	1592.94	552.902	4006.9	3213.33	1799.86	630.225	337.214	1176.18	1028.94	1311.93	0.81285
Q86VB7-2	C163A	CD163	C163A_HUMAN Isoform 2 of Scavenger receptor cysteine-rich type 1 protein M130	78.9727	177.637	1503.83	235.329	57.1201	253.878	1282.97	438.645	532.344	331.501	262.202	411.992	167.433	468.409	177.752	1040.87	254.85	451.111	685.288	808.294	124.213	172.617	184.611	344.061	188.42	102.808	395.592	346.991	2318.3	1009.81	489.223	472.82	518.742	0.980026
Q8IW75	SPA12	SERPINA12	SPA12_HUMAN Serpin A12	1344.9	677.152	549.187	822.107	876.824	1181.63	814.699	167.414	239.268	242.274	519.516	436.785	397.931	640.7	922.598	676.666	285.543	301.135	119.279	326.208	642.298	710.246	663.576	620.49	725.54	1769.67	1092.91	427.788	101.185	60.0998	691.546	462.636	681.38	0.344739
Q8WTV0	SCRB1	SCARB1	SCRB1_HUMAN Scavenger receptor class B member 1	594.776	645.664	385.858	699.711	1081.7	853.065	285.137	2120.45	1047.16	1162.52	585.48	620.724	850.918	346.223	766.713	465.756	1517.07	1534.8	1245.19	792.698	1406.01	748.694	1161.17	820.753	1409.47	611.683	424.349	1309.15	534.037	930.774	887.604	872.558	935.608	0.94602
Q8WWI5	CTL1	SLC44A1	CTL1_HUMAN Choline transporter-like protein 1	1019.35	1176.84	1192.09	966.938	819.839	585.527	839.95	1013.76	829.667	902.348	1218.97	1003.29	887.093	1061.22	661.939	611.969	948.824	848.393	1206.04	983.666	1140.87	835.354	1676.52	921.385	952.196	469.936	663.392	1259.68	1125.46	1849.56	934.631	943.14	1089.43	0.421694
Q92734	TFG	TFG	TFG_HUMAN Protein TFG	330.122	528.633	324.103	459.628	801.095	440.149	539.501	302.56	396.203	720.836	395.02	310.161	339.21	725.408	723.336	470.82	711.024	256.219	454.52	409.82	432.568	379.984	333.211	410.126	534.82	295.338	339.964	254.36	434.664	270.941	484.283	479.554	368.598	0.167843
Q93050-3	VPP1	ATP6V0A1	VPP1_HUMAN Isoform 3 of V-type proton ATPase 116 kDa subunit a isoform 1	1600.58	1059.52	1406.17	1323.76	477.19	357.834	586.818	774.846	803.6	657.69	1594.56	1256.78	1428.57	637.705	421.573	546.046	1047.5	974.281	1007.46	523.06	2462.4	1565.85	1947.64	436.949	364.85	429.339	380.988	923.288	653.237	928.548	904.802	943.753	1009.31	0.910413
Q969P0	IGSF8	IGSF8	IGSF8_HUMAN Immunoglobulin superfamily member 8	229.933	192.823	232.353	146.06	766.491	902.576	1832.23	1263.16	923.524	865.501	190.467	208.395	204.164	1363.49	721.847	757.843	1230.15	918.536	1099.28	1156.21	303.291	174.111	289.913	1758.13	1785.41	1304.37	1153.07	1523.68	992.573	1287.74	735.465	785.04	1057.23	0.369014
Q96B97	SH3K1	SH3KBP1	SH3K1_HUMAN SH3 domain-containing kinase-binding protein 1	207.321	281.337	98.5729	111.554	238.079	164.862	158.826	363.443	347.124	288.33	118.916	116.847	113.492	157.959	253.526	152.918	361.76	336.577	261.443	164.367	172.07	134.563	224.881	324.189	380.13	293.47	232.565	447.001	121.178	207.533	225.945	203.78	253.758	0.526687
Q96D96	HVCN1	HVCN1	HVCN1_HUMAN Voltage-gated hydrogen channel 1	419.291	2292.81	205.138	801.894	328.81	525.397	246.19	875.192	320.272	418.837	381.153	407.138	1444.53	250.428	1120.93	695.101	283.277	658.087	355.438	499.786	477.484	384.727	1192.63	279.36	1305.65	505.825	301.741	542.641	223.625	562.641	643.383	609.587	577.633	0.953307
Q96DR8	MUCL1	MUCL1	MUCL1_HUMAN Mucin-like protein 1	1233.92	811.658	663.118	550.081	154.067	393.207	612.951	302.959	591.74	893.904	747.696	455.238	279.605	273.917	367.373	278.528	672.34	842.998	189.935	371.819	643.736	650.232	264.746	186.943	219.049	707.428	605.774	442.15	260.154	123.997	620.76	447.945	410.421	0.167617
Q96FN4	CPNE2	CPNE2	CPNE2_HUMAN Copine-2	642.548	409.697	520.307	508.427	395.14	300.914	361.102	2120.94	1280.8	1635.26	480.965	447.421	505.035	285.942	330.976	329.145	1650.6	1522.49	1294.16	1028.42	478.421	473.154	434.212	322.602	325.822	301.681	270.788	1188.92	1036.27	1344.5	817.513	787.514	617.637	0.668448
Q96KP4	CNDP2	CNDP2	CNDP2_HUMAN Cytosolic non-specific dipeptidase	532.107	558.317	716.535	848.784	1644.08	914.23	1349.52	801.817	741.499	1029.81	752.073	684.75	619.266	974.676	878.762	1133.38	879.952	817.666	863.568	737.874	593.59	535.006	869.758	1090.42	1296	1035.24	1228.11	673.467	1054.45	971.188	913.67	834.197	934.723	0.675743
Q99816	TS101	TSG101	TS101_HUMAN Tumor susceptibility gene 101 protein	459.69	463.868	245.346	183.805	1271.44	772.04	827.28	1990.93	947.927	677.222	280.748	216.802	347.747	1056.42	1088.55	661.887	1042.96	1165.87	1223.56	1221.95	557.095	216.007	443.265	1484.43	1821.67	1004.23	918.338	2312.69	680.983	798.176	783.955	830.649	1023.69	0.586511
Q9HC38	GLOD4	GLOD4	GLOD4_HUMAN Glyoxalase domain-containing protein 4	240.867	216.691	226.511	305.196	830.447	332.866	420.221	793.778	697.531	980.829	258.413	272.889	270.388	429.314	522.08	597.701	1021.8	767.207	841.25	644.786	227.568	190.979	403.496	537.498	755.934	474.615	319.379	1360.06	672.877	847.834	504.494	562.583	579.024	0.847518
Q9NTX5	ECHD1	ECHDC1	ECHD1_HUMAN Ethylmalonyl-CoA decarboxylase	182.39	147.715	343.463	234.527	89.507	55.3788	47.6876	83.5015	119.575	123.066	350.183	192.31	193.574	108.786	83.6629	70.4795	115.925	147.099	68.3584	99.1067	272.275	189.001	228.682	65.8174	67.5173	45.4058	50.4071	110.302	46.7513	47.8562	142.681	142.948	112.402	0.671914
Q9UNZ2-5	NSF1C	NSFL1C	NSF1C_HUMAN Isoform 3 of NSFL1 cofactor p47	136.063	101.146	162.99	151.551	437.199	301.347	232.654	274.709	232.994	470.887	187.367	133.218	154.205	259.539	363.343	354.391	420.494	258.489	294.035	192.017	146.621	113.309	131.72	228.058	291.123	237.331	198.71	187.893	166.362	208.725	250.154	261.71	190.985	0.229313
Q9UP95	S12A4	SLC12A4	S12A4_HUMAN Solute carrier family 12 member 4	250.679	246.343	141.668	253.633	596.767	340.358	329.404	243.419	256.004	267.823	127.962	271.956	169.851	401.289	289.319	515.512	422.652	219.299	194.972	143.399	398.834	308.705	213.438	439.5	694.775	358.32	270.815	163.918	142.44	214.664	292.61	275.621	320.541	0.770393
A8K2U0	A2ML1	A2ML1	A2ML1_HUMAN Alpha-2-macroglobulin-like protein 1	434.443	113.262	225.464	158.654	226.903	451.683	407.301	358.18	373.884	424.15	165.393	110.078	95.9207	213.928	394.55	276.545	308.591	533.273	197.919	300.927	136.303	166.396	62.2832	418.195	168.348	1029.24	582.871	480.742	152.756	91.9183	317.392	259.712	328.906	0.723821
O00161	SNP23	SNAP23	SNP23_HUMAN Synaptosomal-associated protein 23	101.728	124.378	59.6848	115.978	188.372	123.594	76.3515	170.387	250.524	187.018	86.9057	121.301	119.593	47.8112	127.308	137.321	229.045	288.295	116.226	127.087	110.852	117.449	210.778	88.2387	214.728	102.99	72.2542	173.046	111.911	114.043	139.801	140.089	131.629	0.937368
O14818	PSA7	PSMA7	PSA7_HUMAN Proteasome subunit alpha type-7	825.066	742.284	594.097	609.451	1172.21	1069.02	979.063	559.062	681.985	648.931	587.037	397.07	399.378	531.242	995.169	826.246	505.393	726.687	473.346	531.581	518.544	569.297	512.517	856.051	900.406	1825.07	1248.36	756.363	436.051	508.425	788.116	597.315	813.108	0.234383
O15162	PLS1	PLSCR1	PLS1_HUMAN Phospholipid scramblase 1	412.754	761.811	823.534	609.917	719.194	582.652	536.655	687.752	368.462	683.709	899.502	698.269	553.78	657.821	460.851	673.397	695.956	429.358	453.355	523.198	649.446	603.967	731.958	1039.42	865.045	558.386	601.071	699.389	483.799	310.006	618.644	604.549	654.249	0.791924
O15394	NCAM2	NCAM2	NCAM2_HUMAN Neural cell adhesion molecule 2	576.341	200.986	529.887	210.99	344.055	659.943	1431.71	535.924	914.274	1144.8	269.267	504.251	188.862	1485.21	340.557	530.443	1355.44	958.491	852.229	1119.39	291.668	302.599	232.842	1126.49	553.143	465.593	800.691	1404.14	766.434	2022.59	654.89	760.414	796.62	0.795147
O15439	MRP4	ABCC4	MRP4_HUMAN Multidrug resistance-associated protein 4	74.6822	72.2982	57.9499	107.249	27.9392	30.2834	36.3798	61.3021	34.5671	51.0978	81.5438	80.6688	79.0857	29.0479	47.7378	48.5287	18.583	33.6945	29.2354	23.2022	104.229	71.0725	72.3634	27.5359	25.202		25.9382	33.8766	40.7547	52.0336	55.3749	47.1328	50.334	0.770962
O43490	PROM1	PROM1	PROM1_HUMAN Prominin-1	417.826	519.199	166.601	268.779	374.603	359.053	347.436	576.697	395.513	304.465	377.45	275.382	178.753	277.846	530.893	246.139	303.984	481.554	574.047	304.501	392.253	239.546	641.396	424.922	715.815	368.57	300.488	620.81	351.322	418.271	373.017	355.055	447.339	0.29412
O60883	ETBR2	GPR37L1	ETBR2_HUMAN Prosaposin receptor GPR37L1	314.096	387.115	831.092	283.121	31.8825	213.491	153.198	473.361	244.929	399.664	576.881	401.365	279.901	381.346	35.8348	103.688	265.402	742.166	512.565	520.209	396.822	351.054	1153.29	180.545	572.582	119.167	160.697	1496.03	556.99	1826.13	333.195	381.936	681.332	0.115594
O60928	IRK13	KCNJ13	IRK13_HUMAN Inward rectifier potassium channel 13	871.85	1633.44	333.333	1386.23	173.952	139.992	119.312	805.511	648.419	761.312	839.555	510.195	637.665	72.9363	245.124	141.588	1002.69	499.102	421.961	277.949	822.398	736.282	935.509	146.314	160.9	171.935	82.4446	435.466	188.933	248.78	687.335	464.877	392.896	0.236173
O75369-8	FLNB	FLNB	FLNB_HUMAN Isoform 8 of Filamin-B	116.902	122.542	130.16	106.063	288.625	338.479	431.667	113.732	153.813	177.537	90.405	83.7105	98.0214	208.858	228.46	300.886	163.097	123.202	211.875	126.752	97.3426	89.2378	113.537	235.352	151.647	479.169	442.038	101.739	203.216	171.657	197.952	163.527	208.493	0.652262
O75436	VP26A	VPS26A	VP26A_HUMAN Vacuolar protein sorting-associated protein 26A	635.114	643.105	535.268	663.668	623.126	455.103	435.906	362.364	341.264	429.539	524.064	467.347	479.184	541.81	530.397	621.794	397.392	462.144	401.419	368.47	550.516	637.563	638.396	521.967	587.875	622.976	535.564	407.122	422.476	372.696	512.446	479.402	529.715	0.536796
O75695	XRP2	RP2	XRP2_HUMAN Protein XRP2	236.457	326.79	283.101	371.52	210.329	175.084	215.524	371.445	273.798	366.645	306.003	254.152	252.421	143.151	232.503	243.191	317.7	354.298	280.451	250.135	466.485	202.683	361.686	192.012	316.429	150.067	178.859	255.208	343.548	422.501	283.069	263.4	288.948	0.772632
O95297	MPZL1	MPZL1	MPZL1_HUMAN Myelin protein zero-like protein 1	224.606	299.67	450.101	267.419	193.556	169.895	239.503	276.002	292.432	283.886	233.858	243.252	222.672	389.08	157.061	222.007	201.57	220.299	466.477	465.049	361.356	195.622	168.462	311.606	238.456	121.503	220.53	280.18	723.589	773.815	269.707	282.133	339.512	0.559795
O95865	DDAH2	DDAH2	DDAH2_HUMAN N(G),N(G)-dimethylarginine dimethylaminohydrolase 2	170.092	77.5605	157.67	105.231	140.459	134.483	173.787	149.35	178.89	203.514	143.087	121.31	85.0452	146.093	83.5155	158.636	173.953	241.286	230.625	240.036	138.979	88.4523	89.478	182.544	104.055	262.331	260.332	181.64	307.313	229.96	149.104	162.359	184.508	0.431632
P00326	ADH1G	ADH1C	ADH1G_HUMAN Alcohol dehydrogenase 1C	1011.57	1297.19	3764.79	1714.75	401.729	455.415	872.115	439.984	798.713	511.825	738.83	731.631	700.077	872.588	352.553	316.604	526.244	618.887	540.322	1118.32	1170.63	700.655	516.052	1067.31	434.278	411.664	756.349	632.297	1757.91	1047.36	1126.81	651.605	849.451	0.277126
P00352	AL1A1	ALDH1A1	AL1A1_HUMAN Retinal dehydrogenase 1	635.102	779.235	2948.74	768.904	110.967	92.1117	277.65	310.925	689.418	719.372	400.318	624.78	670.377	238.475	66.6342	109.738	352.622	461.287	1075.94	1553.67	551.279	440.875	132.88	171.203	73.4303	56.4623	200.777	457.802	1387.71	1906.49	733.243	555.384	537.891	0.761762
P00505	AATM	GOT2	AATM_HUMAN Aspartate aminotransferase, mitochondrial	433.884	244.566	171.633	174.52	96.1689	313.02	355.687	287.548	385.891	226.165	135.613	190.479	188.13	337.79	172.497	521.259	284.6	1362.41	513.302	359.125	199.028	157.937	205.636	275.538	158.587	320.117	326.513	425.861	331.983	509.669	268.908	406.52	291.087	0.364118
P00751	CFAB	CFB	CFAB_HUMAN Complement factor B	437.398	367.691	295.953	612.887	227.608	649.015	234.792	697.559	275.831	137.394	430.447	2247.93	656.699	214.929	283.268	87.8916	105.881	194.919	71.8306	223.557	566.169	884.327	713.328	297.522	193.721	226.781	274.449	265.063	289.238	106.098	393.613	451.735	381.67	0.924078
P01011	AACT	SERPINA3	AACT_HUMAN Alpha-1-antichymotrypsin	89.8495	136.748	168.472	102.711	662.004	695.406	326.609	600.748	341.291	240.842	91.0023	364.438	210.895	222.372	539.837	284.149	279.24	232.517	76.2491	578.711	160.191	197.261	132.171	308.376	419.504	466.375	308.758	396.847	424.583	168.416	336.468	287.941	298.248	0.821472
P01861	IGHG4	IGHG4	IGHG4_HUMAN Ig gamma-4 chain C region	59.8024	154.201	215.764	222.094	508.402	915.178	215.833	1572.52	311.593	143.992	180.776	2674.33	428.531	145.229	233.967	434.013	126.122	268.384	49.431	692.399	196.851	979.438	132.381	242.749	194.346	196.619	285.685	248.973	162.04	165.802	431.938	523.318	280.488	0.60812
P02743	SAMP	APCS	SAMP_HUMAN Serum amyloid P-component	156.47	125.516	208.642	137.617	724.142	721.905	537.944	607.005	688.375	248.726	132.678	106.267	112.039	1410	655.286	141.096	395.239	367.169	116.703	4825.19	632.89	110.545	109.307	510.201	791.175	710.681	2078.24	313.06	1667.57	199.186	415.634	826.166	712.285	0.60685
P02748	CO9	C9	CO9_HUMAN Complement component C9	222.337	168.483	245.16	492.899	371.521	900.32	466.923	923.573	547.075	355.743	334.683	594.2	484.664	873.534	273.759	201.428	369.782	361.075	190.858	726.181	375.125	225.861	385.955	438.705	452.303	372.341	490.416	600.881	727.355	503.504	469.403	441.016	457.245	0.95744
P02794	FRIH	FTH1	FRIH_HUMAN Ferritin heavy chain	336.66	689.64	316.804	703.984	657.485	535.414	238.136	1251.53	754.742	734.775	742.626	500.426	506.488	254.727	759.305	1549.69	871.533	956.814	934.581	835.119	816.868	682.494	1140.03	373.52	708.569	308.138	199.789	949.613	804.492	883.269	621.917	791.131	686.678	0.489151
P04062	GLCM	GBA	GLCM_HUMAN Glucosylceramidase	401.491	149.08	208.602	196.665	101.152	200.509	168.95	199.811	281.045	250.817	169.525	84.4336	135.443	85.7208	141.536	135.479	277.598	380.24	137.552	246.218	155.934	185.781	100.238	146.73	74.5828	389.784	256.641	519.416	134.97	83.6277	215.812	179.374	204.77	0.75347
P04839	CY24B	CYBB	CY24B_HUMAN Cytochrome b-245 heavy chain	165.67	135.491	283.816	240.362	344.813	412.994	1848.53	1960.39	597.654	2248.92	383.078	321.292	214.632	586.985	666.682	2382.32	393.561	925.086	1291.19	635.786	115.301	218.992	157.325	842.376	1023.97	304.236	770.956	548.798	1513.46	1773.58	823.865	780.062	726.899	0.952659
P04920	B3A2	SLC4A2	B3A2_HUMAN Anion exchange protein 2	116.762	97.5308	147.333	101.119	353.715	130.214	193.43	927.849	350.403	599.246	179.053	354.337	79.9321	1263.75	250.143	943.046	471.183	415.451	224.102	247.303	169.841	85.9179	75.1072	258.443	164.252	184.16	259.431	315.538	276.101	785.704	301.76	442.83	257.45	0.346038
P05062	ALDOB	ALDOB	ALDOB_HUMAN Fructose-bisphosphate aldolase B	786.829	727.101	463.932	476.475	417.487	798.1	648.468	903.673	1004.77	577.82	363.14	464.58	518.655	393.134	633.689	355.325	894.104	1141.16	572.069	900.481	828.654	514.314	632.907	742.639	776.144	730.904	697.954	959.76	473.517	354.956	680.465	623.634	671.175	0.824963
P05089	ARGI1	ARG1	ARGI1_HUMAN_contaminant Arginase-1	716.439	232.058	267.429	278.519	823.118	1542.95	1622.22	770.794	1686.41	1829.08	293.534	162.682	148.092	629.285	1039.25	839.185	1683.45	2594.47	744.558	1204.71	197.68	351.623	125.811	1110.26	556.429	3783.66	2182.26	2338.13	578.401	310.207	976.902	933.92	1153.45	0.849086
P05109	S10A8	S100A8	S10A8_HUMAN_contaminant Protein S100-A8	1525.67	480.793	1602.07	708.076	409.14	1058.26	1055.91	349.699	1187.48	895.758	1006.91	506.213	1748.1	585.069	727.217	918.366	654.793	782.734	355.639	585.921	528.049	510.79	361.894	403.616	344.591	2212.8	837.873	889.112	200.044	229.144	927.286	787.096	651.791	0.454382
P05546	HEP2	SERPIND1	HEP2_HUMAN Heparin cofactor 2	238.987	575.488	315.131	423.995	187.501	366.323	281.723	288.741	379.202	170.955	574.633	494.623	607.345	474.194	220.131	238.834	242.477	256.328	108.621	338.759	398.308	329.47	340.863	255.112	399.477	269.197	326.738	343.954	246.968	331.43	322.805	355.594	324.152	0.801562
P05783	K1C18	KRT18	K1C18_HUMAN_contaminant Keratin, type I cytoskeletal 18	524.944	194.172	128.895	169.34	128.108	292.044	254.038	74.7296	103.902	81.0826	123.328	301.723	303.955	81.9365	160.179	82.7545	118.11	110.641	42.7641	77.6282	295.702	325.923	284.173	128.643	98.3434	503.197	414.016	116.513	43.2003	19.3214	195.126	140.302	222.903	0.387926
P07585	PGS2	DCN	PGS2_HUMAN Decorin	91.724	97.6573	109.693	129.179	122.944	129.789	151.998	241.515	625.806	437.636	80.05	71.6962	103.205	205.242	110.281	84.1985	465.556	364.254	284.893	453.335	142.515	70.8222	81.1875	73.8405	131.129	106.396	128.727	322.322	1144.26	869.802	213.794	222.271	307.1	0.677667
P07686	HEXB	HEXB	HEXB_HUMAN Beta-hexosaminidase subunit beta	306.194	117.314	129.654	166.233	161.009	320.049	300.051	256.924	340.378	289.509	106.055	104.872	94.8717	194.475	246.951	233.566	304.867	351.765	212.288	251.76	121.267	146.03	76.3946	317.104	151.15	683.281	579.42	311.343	203.484	146.832	238.732	210.147	273.63	0.593593
P07737	PROF1	PFN1	PROF1_HUMAN Profilin-1	373.971	131.505	288.825	211.686	528.447	312.816	572.002	256	256	359.085	272.311	190.103	285.96	558.921	391.853	639.232	307.647	204.506	422.602	280.481	657.232	255.777	189.812	482.394	476.636	368.463	426.015	207.241	448.503	497.841	329.034	355.362	400.991	0.535069
P07741	APT	APRT	APT_HUMAN Adenine phosphoribosyltransferase	290.666	320.895	339.958	382.397	610.933	433.978	388.205	143.507	157.659	150.542	350.304	269.473	489.294	648.65	572.446	484.638	102.474	123.398	144.119	131.85	311.753	282.791	384.444	429.816	624.99	525.715	472.915	147.865	135.41	155.044	321.874	331.665	347.074	0.949277
P07948-2	LYN	LYN	LYN_HUMAN Isoform 2 of Tyrosine-protein kinase Lyn	301.47	314.227	241.337	344.284	328.293	194.201	207.122	261.251	205.215	195.119	388.772	336.162	292.438	154.648	319.231	219.589	223.828	222.652	277.145	180.285	320.222	293.432	432.538	240.358	390.601	198.144	185.502	179.365	176.14	203.484	259.252	261.475	261.979	0.996413
P08237-3	K6PF	PFKM	K6PF_HUMAN Isoform 3 of 6-phosphofructokinase, muscle type	212.708	259.246	368.598	291.354	509.24	383.733	460.439	164.878	262.117	266.871	226.392	218.644	215.901	354.434	395.572	541.516	267.714	229.772	259.57	223.746	225.367	226.672	202.159	202.75	322.385	253.174	300.283	178.115	259.825	315.739	317.918	293.326	248.647	0.258077
P08247	SYPH	SYP	SYPH_HUMAN Synaptophysin	590.372	645.569	620.177	562.064	614.626	385.406	1059.09	517.628	455.33	385.224	356.134	539.438	461.846	972.551	565.325	1085.48	704.83	228.398	508.168	401.846	392.674	553.455	292.983	518.187	605.525	310.23	448.133	334.384	218.871	455.737	583.548	582.402	413.018	0.118242
P08754	GNAI3	GNAI3	GNAI3_HUMAN Guanine nucleotide-binding protein G(k) subunit alpha	171.813	153.777	177.893	260.46	147.151	91.8078	37.1214	577.053	424.899	491.613	203.5	217.409	262.357	60.3283	53.8259	94.2213	332.566	416.289	503.085	429.073	320.039	177.703	480.165	54.2202	124.976	58.7097	47.6831	458.089	441.223	527.059	253.359	257.266	268.987	0.979861
P09417	DHPR	QDPR	DHPR_HUMAN Dihydropteridine reductase	81.3758	94.4573	119.982	84.726	78.6992	78.7093	119.528	237.927	302.661	396.077	84.4036	97.9342	96.8412	123.485	81.7076	81.7332	311.851	341.794	277.075	464.902	103.37	110.477	95.6984	98.746	91.5978	86.5072	92.2744	428.454	286.76	443.411	159.414	196.173	183.73	0.82354
P09936	UCHL1	UCHL1	UCHL1_HUMAN Ubiquitin carboxyl-terminal hydrolase isozyme L1	109.476	73.036	364.75	103.301	485.313	662.363	3487.17	545.402	681.918	1000.11	160.314	303.062	119.446	1784.8	433.996	1181.31	955.297	689.994	1219.55	1334.57	127.959	238.203	99.2934	1248.35	455.398	222.467	1221.24	1017.94	1405.3	1146.79	751.284	818.234	718.294	0.95305
P10643	CO7	C7	CO7_HUMAN Complement component C7	156.633	154.694	152.6	414.115	65.3134	162.462	68.5139	405.321	324.898	148.983	208.446	419.743	296.237	10.684	59.5959	34.0415	128.673	126.498	69.6362	164.678	281.503	390.707	212.304	25.1215	73.6746	57.004	40.9154	215.728	304.083	270.022	205.353	151.823	187.106	0.642717
P11166	GTR1	SLC2A1	GTR1_HUMAN Solute carrier family 2, facilitated glucose transporter member 1	91.7262	142.725	110.072	106.542	334.885	316.379	226.904	278.724	295.266	256	118.007	117.809	94.418	264.605	291.883	347.347	292.606	351.454	180.938	273.612	96.1026	73.404	143.672	260.187	246.631	318.468	218.897	260.637	284.015	189.072	215.922	233.268	209.108	0.83154
P11234	RALB	RALB	RALB_HUMAN Ras-related protein Ral-B	286.975	517.418	511.989	378.678	511.917	302.317	427.415	655.701	550.552	799.357	362.019	376.565	421.038	549.768	364.168	394.788	654.749	654.43	1085.78	963.065	333.59	353.813	620.388	466.579	470.918	342.558	330.345	799.094	992.296	1468.81	494.232	582.637	617.839	0.596836
P12314	FCGR1	FCGR1A	FCGR1_HUMAN High affinity immunoglobulin gamma Fc receptor I	209.758	117.878	118.479	185.962	14.2547	19.9653	30.7038	229.27	189.095	302.661	225.997	193.285	82.4105	30.2318	35.7754	103.562	161.526	292.469	219.65	237.065	115.747	128.381	89.6259	37.6028	41.734	48.8521	25.8824	193.187	167.426	185.839	141.803	158.197	103.428	0.354446
P14618	KPYM	PKM	KPYM_HUMAN Pyruvate kinase PKM	624.407	719.67	377.996	866.696	709.23	389.559	205.319	482.199	482.888	631.977	659.1	464.064	576.983	224.185	545.862	324.059	651.065	592.213	518.858	255.149	833.082	470.43	798.245	222.705	659.973	364.357	224.818	354.266	301.222	457.98	548.994	481.154	468.708	0.618225
P14625	ENPL	HSP90B1	ENPL_HUMAN Endoplasmin	955.571	1063.61	766.351	603.534	814.141	2056.83	849.898	1459.09	1468.61	1483.26	1304.75	769.231	1127.52	1171.92	1593.08	975.339	1694.68	1905.76	1851.5	1050.84	636.527	695.611	695.695	1786.16	688.615	816.511	2152.16	1190.12	1948.57	1152.5	1152.09	1344.46	1176.25	0.627577
P20930	FILA	FLG	FILA_HUMAN_contaminant Filaggrin	560.782	223.831	257.545	254.613	1083.05	1756.63	1618.97	357.961	873.934	845.526	239.975	129.33	144.331	661.893	892.319	2056.14	680.713	1331.69	363.355	662.525	183.118	389.261	127.917	1182.03	451.39	3608.8	2193.81	972.073	304.334	222.766	783.284	716.227	963.55	0.778996
P21281	VATB2	ATP6V1B2	VATB2_HUMAN V-type proton ATPase subunit B, brain isoform	97.4732	92.3199	182.584	165.089	521.851	335.61	761.319	388.958	352.759	504.032	117.836	109.279	99.5555	1331.19	389.947	566.697	764.129	296.618	612.245	452.477	88.4563	129.844	164.582	431.354	363.154	359.549	512.356	382.62	511.853	492.387	340.199	473.997	343.615	0.454181
P21399	ACOC	ACO1	ACOC_HUMAN Cytoplasmic aconitate hydratase	535.232	532.853	252.962	421.005	197.648	219.171	91.6643	175.266	264.944	271.665	307.21	326.952	401.298	92.5666	207.551	64.0047	300.705	361.683	310.703	198.437	467.838	351.613	602.29	230.708	191.152	114.804	177.11	245.945	284.137	291.829	296.241	257.111	295.743	0.767717
P21589	5NTD	NT5E	5NTD_HUMAN 5'-nucleotidase	240.922	236.281	1175.01	251.69	524.207	409.308	952.97	514.916	1161.13	798.463	182.027	339.551	337.815	2371.5	206.106	414.211	951.865	815.731	2138.87	2665.11	374.721	276.413	201.441	1242.7	349.44	216.316	741.971	1149.9	4630.12	2401.48	626.49	1042.28	1158.45	0.471895
P22307	NLTP	SCP2	NLTP_HUMAN Non-specific lipid-transfer protein	182.254	79.2757	39.358	57.8846	23.1359	304.833	108.965	61.7112	67.2623	38.8837	54.977	129.003	141.473	25.513	180.454	34.3566	108.596	395.032	116.779	184.663	89.3327	117.968	144.581	208.606	32.938	73.2022	292.252	57.7283	35.3001	23.1988	96.3563	137.085	107.511	0.608252
P22732	GTR5	SLC2A5	GTR5_HUMAN Solute carrier family 2, facilitated glucose transporter member 5	484.16	727.984	314.939	647.611	218.337	529.027	542.957	1134.08	833.69	726.245	508.065	498.189	350.393	305.926	476.334	832.782	516.321	638.559	1081.34	675.183	361.959	522.295	569.998	622.54	729.184	592.454	480.485	528.561	702.713	925.25	615.903	588.309	603.544	0.96169
P25788	PSA3	PSMA3	PSA3_HUMAN Proteasome subunit alpha type-3	616.746	422.581	379.72	456.788	666.403	703.327	532.193	697.594	788.286	745.912	454.269	270.622	352.924	295.162	678.62	515.896	843.654	915.212	517.96	554.512	380.056	448.819	440.585	571.486	645.97	930.097	682.234	709.245	512.352	492.371	600.955	539.883	581.322	0.739003
P27105	STOM	STOM	STOM_HUMAN Erythrocyte band 7 integral membrane protein	146.494	131.005	473.125	200.455	107.212	124.929	225.945	755.015	564.326	658.966	166.373	224.424	154.225	474.584	85.9528	214.515	369.299	467.473	829.16	1682.23	184.101	137.323	157.457	202.463	152.337	151.5	247.331	580.521	957.222	1813.67	338.747	466.823	458.392	0.771768
P27816	MAP4	MAP4	MAP4_HUMAN Microtubule-associated protein 4	92.8626	79.7466	81.1891	130.036	217.287	199.173	154.706	470.123	452.608	674.353	104.08	67.2374	71.8222	225.022	201.231	226.851	427.744	610.243	474.019	490.126	90.8054	107.5	110.317	175.557	164.717	172.156	173.658	328.205	457.493	721.954	255.209	289.838	250.236	0.890968
P28070	PSB4	PSMB4	PSB4_HUMAN Proteasome subunit beta type-4	440.924	433.464	241.973	405.039	396.652	358.334	243.145	403.704	341.639	215.374	376.659	205.283	166.88	152.086	377.701	261.575	207.542	335.283	261.021	289.457	308.549	357.416	385.807	350.825	407.068	423.346	370.609	277.204	267.456	185.475	348.025	263.349	333.376	0.056871
P28335	5HT2C	HTR2C	5HT2C_HUMAN 5-hydroxytryptamine receptor 2C	180.375	196.608	73.2849	297.823	85.0878	182.106	184.355	173.755	157.546	151.743	145.191	139.022	210.851	104.756	87.9554	123.441	198.181	189.418	148.713	108.103	163.478	153.46	372.377	119.082	131.749	330.358	186.197	241.744	62.1346	96.5303	168.268	145.563	185.711	0.4713
P28838	AMPL	LAP3	AMPL_HUMAN Cytosol aminopeptidase	88.7621	87.4388	117.965	140.829	1054.78	711.698	957.299	1062.38	941.694	1201.75	111.938	98.6446	64.4728	660.76	885.786	915.787	824.044	853.243	1121.25	900.349	69.2415	118.261	121.636	833.847	961.453	849.1	766.41	780.66	1573.08	1414.58	636.459	643.627	748.826	0.834117
P29373	RABP2	CRABP2	RABP2_HUMAN Cellular retinoic acid-binding protein 2	333.266	461.642	1229.85	706.535	845.552	562.439	1454.38	188.093	535.566	508.904	200.889	464.948	558.638	1897.62	615.298	698.92	349.549	227.748	891.549	752.014	805.147	502.997	159.45	1032.02	652.239	588.697	1218.65	310.163	1243.46	914.74	682.623	665.717	742.757	0.911386
P29692-2	EF1D	EEF1D	EF1D_HUMAN Isoform 2 of Elongation factor 1-delta	241.597	500.748	206.699	258.017	338.66	210.909	154.644	31.3937	17.966	21.3717	416.174	179.076	398.389	171.071	384.319	227.805	14.6237	27.4827	23.0675	26.3089	245.842	290.561	366.952	139.791	355.649	231.407	144.865	36.1867	22.85	31.6886	198.201	186.832	186.579	0.980738
P31025	LCN1	LCN1	LCN1_HUMAN_contaminant Lipocalin-1	185.16	89.3063	171.626	113.752	223.106	937.851	1008.39	234.694	1106.25	956.904	246.821	102.317	80.9118	549.273	490.615	536.367	649.198	1124.43	171.989	318.518	124.628	166.209	110.26	272.401	403.579	1012.41	947.678	417.299	166.585	112.618	502.704	427.044	373.366	0.733447
P31153	METK2	MAT2A	METK2_HUMAN S-adenosylmethionine synthase isoform type-2	255.828	168.842	103.911	108.828	143.417	198.072	243.213	83.3995	119.233	151.027	74.9634	109.156	92.813	142.016	179.637	169.902	107.931	106.918	113.249	103.805	205.556	93.1179	104.905	184.678	251.216	230.159	178.611	88.9657	109.849	105.177	157.577	120.039	155.223	0.22376
P31947	1433S	SFN	1433S_HUMAN 14-3-3 protein sigma	212.268	631.007	294.513	305.282	790.805	319.917	366.168	217.759	163.294	122.394	335.55	282.442	506.556	401.955	680.63	328.597	151.732	137.503	283.189	202.697	393.935	298.708	475.43	366.026	673.963	463.302	446.964	228.872	277.397	247.677	342.341	331.085	387.227	0.748936
P31948	STIP1	STIP1	STIP1_HUMAN Stress-induced-phosphoprotein 1	151.621	134.508	140.703	190.207	130.466	72.4223	109.584	97.7722	78.2311	131.428	129.666	151.486	155.264	60.6078	104.026	79.9539	114.011	104.888	106.864	82.9148	189.978	158.139	284.804	86.8209	133.919	139.818	93.0109	100.797	84.3542	127.865	123.694	108.968	139.951	0.311565
P34932	HSP74	HSPA4	HSP74_HUMAN Heat shock 70 kDa protein 4	324.074	464.605	372.481	589.243	1241.18	764.157	766.292	1463.4	1128.75	1413.14	539.605	335.928	503.156	740.227	963.084	969.182	1419.32	1587.08	1098.81	968.123	460.823	391.643	637.751	954.271	1285.04	730.797	612.557	1134.06	1027.21	1363.95	852.732	912.452	859.811	0.933034
P40939	ECHA	HADHA	ECHA_HUMAN Trifunctional enzyme subunit alpha, mitochondrial	1428.95	152.305	101.379	71.4663	50.9819	541.903	129.649	274.164	158.421	148.405	87.2567	738.055	748.058	150.731	341.229	197.305	138.725	639.155	309.154	178.163	113.244	735.365	745.871	462.917	63.5598	76.2788	518.762	195.617	408.442	140.188	305.763	352.783	346.025	0.939968
P42356	PI4KA	PI4KA	PI4KA_HUMAN Phosphatidylinositol 4-kinase alpha	249.809	460.229	87.3084	334.48	2243.94	2589.56	1545.6	499.264	473.883	549.895	152.427	167.117	197.006	705.91	1942.76	1034.47	833.917	523.095	445.24	328.771	278.582	275.601	463.31	1702.88	1828.81	2999.57	2745.2	389.103	241.903	280.994	903.396	633.071	1120.6	0.469577
P43034	LIS1	PAFAH1B1	LIS1_HUMAN Platelet-activating factor acetylhydrolase IB subunit alpha	231.71	202.031	316.104	425.615	316.027	232.969	293.794	106.374	196.094	184.077	486.786	257.458	290.005	252.38	195.749	250.139	144.028	175.602	135.301	145.755	240.678	256.235	381.116	201.449	258.581	270.168	211.479	164.281	146.868	154.368	250.48	233.321	228.522	0.846853
P45880-1	VDAC2	VDAC2	VDAC2_HUMAN Isoform 1 of Voltage-dependent anion-selective channel protein 2	108.292	57.4397	500.326	94.9541	89.3303	192.482	499.59	239.688	584.164	475.309	87.9079	124.127	60.9149	680.689	181.165	739.415	297.746	343.784	551.746	643.444	84.8383	98.5262	34.0276	256.963	60.1036	278.783	385.642	676.111	2332.7	905.237	284.157	371.094	511.293	0.527989
P46976	GLYG	GYG1	GLYG_HUMAN Glycogenin-1	114.96	77.6752	222.976	147.884	267.763	236.19	223.326	427.163	420.217	499.201	117.327	98.7527	99.3778	413.755	201.705	212.918	569.322	386.425	424.826	551.496	149.753	96.9595	91.9085	241.202	196.513	179.038	210.872	458.712	526.677	532.636	263.736	307.59	268.427	0.812459
P47756-2	CAPZB	CAPZB	CAPZB_HUMAN Isoform 2 of F-actin-capping protein subunit beta	694.447	827.856	773.359	946.505	918.807	598.019	680.308	538.163	534.942	664.228	821.92	659.082	707.486	619.037	681.349	776.642	612.677	627.893	764.422	508.298	749.796	713.1	1004.44	716.34	817.04	704.943	614.534	517.091	689.59	762.885	717.663	677.881	728.976	0.632076
P50502	F10A1	ST13	F10A1_HUMAN Hsc70-interacting protein	403.293	484.088	476.797	484.401	429.29	235.425	183.19	271.748	209.942	333.575	822.926	367.469	594.382	197.411	388.392	292.733	234.714	264.854	397.992	262.885	488.333	423.613	890.67	238.172	412.71	250.628	177.439	340.783	221.137	349.517	351.175	382.376	379.3	0.909741
P52565	GDIR1	ARHGDIA	GDIR1_HUMAN Rho GDP-dissociation inhibitor 1	799.37	409.289	481.553	812.278	417.672	193.777	384.57	432.269	502.133	604.139	434.284	343.002	358.128	410.838	284.596	330.733	734.892	470.345	487.596	550.808	396.089	461.324	330.053	292.868	359.438	287.828	301.092	449.758	572.277	490.391	503.705	440.522	394.112	0.252871
P53396	ACLY	ACLY	ACLY_HUMAN ATP-citrate synthase	135.639	119.077	101.401	150.562	301.043	342.841	313.802	652.376	386.549	503.512	151.106	102.165	148.693	301.671	329.076	296.507	538.486	670.288	355.389	351.921	160.182	149.182	152.015	282.356	276.922	282.522	256.113	396.904	404.598	359.03	300.68	324.53	271.983	0.75515
P55058	PLTP	PLTP	PLTP_HUMAN Phospholipid transfer protein	142.67	217.834	87.5262	229.683	132.907	275.285	131.98	149.545	120.742	79.6864	187.683	159.777	224.227	93.5127	212.799	130.218	112.509	112.254	64.1666	317.379	288.603	153.802	192.354	94.1619	225.617	114.543	151.884	120.713	72.4908	71.6013	156.786	161.453	148.577	0.917085
P55087	AQP4	AQP4	AQP4_HUMAN Aquaporin-4	398.132	412.936	3084.48	752.102	282.441	461.176	1240.95	324.554	437.115	746.129	874.637	1552.85	700.097	2097.84	273.723	919.725	486.286	428.349	969.733	910.984	415.004	774.92	381.399	831.218	254.113	171.079	1356.55	773.43	724.33	2201.77	814.002	921.422	788.381	0.898001
P60900	PSA6	PSMA6	PSA6_HUMAN Proteasome subunit alpha type-6	263.604	129.634	266.129	364.275	433.379	443.776	308.013	729.252	851.348	763.384	332.875	322.413	289.759	180.302	380.996	362.449	779.681	856.365	588.169	652.591	244.788	369.072	355.104	318.559	403.897	351.467	286.95	877.213	681	682.943	455.279	474.56	457.099	0.978517
P60953	CDC42	CDC42	CDC42_HUMAN Cell division control protein 42 homolog	720.618	1144.64	2137.72	1256.72	746.31	607.254	1219.65	569.562	605.748	778.053	1286.4	1159.78	942.589	1432.39	569.094	1031.41	750.352	561.553	1070.77	1043.14	976.453	899.879	1158.08	1233.87	871.818	532.439	932.436	740.949	1326.62	1712.23	978.627	984.747	1038.48	0.926991
P61018-2	RAB4B	RAB4B	RAB4B_HUMAN Isoform 2 of Ras-related protein Rab-4B	239.023	453.103	209.361	318.401	1653.55	878.341	552.169	482.906	366.821	393.532	237.021	228.16	318.007	908.717	1385.06	1052.41	310.813	435.736	406.862	399.269	396.644	227.286	369.189	899.138	1384.36	637.267	657.369	344.681	380.902	456.896	554.721	568.206	575.373	0.992921
P61106	RAB14	RAB14	RAB14_HUMAN Ras-related protein Rab-14	387.28	955.512	374.417	519.233	799.55	432.195	348.247	295.392	192.38	193.485	363.602	387.7	552.157	455.591	695.501	485.941	158.274	234.35	292.196	256	539.62	433.18	504.118	343.816	585.646	433.594	325.735	278.182	251.931	351.105	449.769	388.131	404.693	0.742533
P61204	ARF3	ARF3	ARF3_HUMAN ADP-ribosylation factor 3	155.212	240.956	178.463	225.193	439.824	211.809	267.353	459.743	369.019	489.424	193.935	156.14	166.827	434.609	346.088	334.81	566.975	426.051	505.282	507.306	202.696	123.453	243.438	361.394	501.409	263.928	282.944	511.954	457.015	583.397	303.7	363.802	353.163	0.61089
P61764-2	STXB1	STXBP1	STXB1_HUMAN Isoform 2 of Syntaxin-binding protein 1	197.107	126.753	144.829	257.86	672.806	471.855	930.668	863.813	541.197	676.166	159.87	193.47	182.364	511.549	387.918	501.25	1290.36	541.237	823.792	711.47	631.822	182.174	343.101	490.907	416.105	510.54	501.752	663.314	549.036	531.396	488.305	530.328	482.015	0.913923
P62070	RRAS2	RRAS2	RRAS2_HUMAN Ras-related protein R-Ras2	267.178	168.276	211.42	220.429	335.026	241.088	145.356	112.266	204.737	158.382	164.433	162.415	186.362	109.014	160.788	137.683	200.093	151.88	175.76	179.278	230.6	165.159	336.221	213.432	391.822	164.919	146.767	152.328	150.154	118.572	206.416	162.771	206.997	0.243544
P62195	PRS8	PSMC5	PRS8_HUMAN 26S protease regulatory subunit 8	521.81	405.15	373.566	450.944	368.061	370.517	357.13	313.066	375.367	376.884	522.796	307.327	417.565	375.63	377.157	533.44	462.65	378.368	263.422	215.424	434.57	384.619	388.612	220.606	355.026	577.187	295.979	268.884	210.7	269.372	391.25	385.378	340.556	0.433017
P62745	RHOB	RHOB	RHOB_HUMAN Rho-related GTP-binding protein RhoB	179.284	299.983	444.297	226.985	108.087	115.842	207.174	92.4253	88.9203	111.097	267.732	213.82	176.832	138.845	170.299	125.054	100.975	91.8637	136.052	167.544	201.46	170.709	255.957	140.959	153.706	307.957	203.909	159.671	156.527	217.197	187.41	158.902	196.805	0.540194
P63104	1433Z	YWHAZ	1433Z_HUMAN 14-3-3 protein zeta/delta	123.008	267.656	101.03	94.9597	431.006	146.325	215.149	73.5731	77.8333	66.9131	97.8352	90.3752	122.792	259.46	351.168	200.492	76.2688	85.6621	126.923	97.3831	112.114	80.9299	97.1768	177.373	345.447	319.596	187.098	113.781	103.017	141.122	159.745	150.836	167.765	0.931853
P63244	GBLP	GNB2L1	GBLP_HUMAN Guanine nucleotide-binding protein subunit beta-2-like 1	187.474	282.758	205.465	190.008	260.725	460.389	345.007	341.074	283.592	234.833	171.262	173.101	163.676	289.74	308.121	278.471	291.728	292.176	194.254	208.108	170.593	177.81	130.112	317.519	381.747	399.424	281.557	279.384	325.715	213.747	279.132	237.064	267.761	0.487087
P68366	TBA4A	TUBA4A	TBA4A_HUMAN Tubulin alpha-4A chain	256.172	245.352	285.438	273.04	594.039	685.914	853.548	541.745	493.487	543.046	261.996	188.418	197.464	965.969	514.532	748.246	565.66	612.353	473.84	920.377	163.642	215.538	232.023	463.524	446.803	402.272	519.199	715.02	358.582	431.697	477.178	544.885	394.83	0.332062
P78371	TCPB	CCT2	TCPB_HUMAN T-complex protein 1 subunit beta	189.771	304.063	160.682	274.446	148.702	108.196	83.5666	294.581	270.292	315.178	235.963	206.609	315.035	82.1611	154.616	95.1966	281.751	284.797	246.941	208.923	262.967	251.027	346.125	83.0213	121.825	113.156	76.5335	231.81	200.012	270.524	214.948	211.199	195.7	0.869652
P84095	RHOG	RHOG	RHOG_HUMAN Rho-related GTP-binding protein RhoG	548.846	398.915	1178.02	868.825	403.252	328.758	647.495	119.413	120.545	146.508	988.383	799.192	584.166	665.993	383.435	877.258	68.667	101.062	234.673	137.348	511.758	688.119	735.965	602.558	543.774	253.286	546.139	112.023	247.612	227.729	476.058	484.018	446.896	0.960675
P98196	AT11A	ATP11A	AT11A_HUMAN Probable phospholipid-transporting ATPase IH	163.657	281.623	120.269	291.129	74.9275	72.1313	56.5097	116.598	126.088	106.931	186.168	166.202	152.438	53.8669	648.388	109.051	107.047	112.813	68.7712	107.889	168.341	156.726	342.876	74.6428	81.6202	90.7309	92.3662	87.006	95.5816	98.0675	140.986	171.263	128.796	0.720677
Q00610	CLH1	CLTC	CLH1_HUMAN Clathrin heavy chain 1	283.239	179.544	275.525	167.41	76.3339	61.3648	101.162	172.459	309.027	267.28	117.164	167.981	129.832	110.207	53.5585	64.2185	358.933	274.408	293.326	440.875	343.32	165.964	136.964	82.461	84.1382	91.5468	96.4136	223.002	471.679	261.127	189.335	201.05	195.662	0.976253
Q04446	GLGB	GBE1	GLGB_HUMAN 1,4-alpha-glucan-branching enzyme	261.727	345.546	135.525	474.639	56.2755	44.4404	22.557	644.369	560.027	701.175	337.755	211.759	314.348	31.3468	58.1062	47.8477	786.628	303.75	457.166	334.131	334.221	310.437	441.412	49.8349	65.2977	42.0837	39.7766	255.663	317.913	212.043	324.628	288.284	206.868	0.470286
Q08554-2	DSC1	DSC1	DSC1_HUMAN Isoform 1B of Desmocollin-1	1034.61	353.075	538.2	483.022	1382.26	1788.21	1934.71	969.171	2050.83	1656.17	371.948	256.532	309.193	869.178	1380.44	1191.11	2316.82	3098.12	848.95	1226.97	344.681	624.065	214.401	1402.27	676.353	4913.59	3003.07	4458.38	725.824	463.321	1219.03	1186.93	1682.6	0.597176
Q12805	FBLN3	EFEMP1	FBLN3_HUMAN EGF-containing fibulin-like extracellular matrix protein 1	236.496	243.416	259.443	314.966	341.459	603.787	442.155	449.68	558.87	386.996	254.021	446.122	756.906	519.057	485.324	481.651	537.645	473.627	305.153	412.795	400.105	309.672	239.705	427.287	635.001	281.173	372.079	528.373	212.331	302.705	383.727	467.23	370.843	0.229123
Q13347	EIF3I	EIF3I	EIF3I_HUMAN Eukaryotic translation initiation factor 3 subunit I	227.256	176.35	306.344	270.937	370.197	341.196	329.227	485.133	613.435	659.215	265.012	174.551	191.325	254.929	314.015	380.325	844.826	649.651	359.307	395.664	203.618	224.186	166.133	206.907	293.608	214.413	226.457	463.011	337.043	267.255	377.929	382.96	260.263	0.174248
Q14195-2	DPYL3	DPYSL3	DPYL3_HUMAN Isoform LCRMP-4 of Dihydropyrimidinase-related protein 3	112.517	72.4753	352.321	106.355	131.089	217.002	584.447	191.768	162.853	288.597	256.501	145.74	88.7943	628.89	106.434	235.469	139.225	155.541	320.085	401.495	106.555	136.386	71.2925	390.15	108.61	154.554	425.479	307.708	330.768	810.736	221.942	247.817	284.224	0.752777
Q14240-2	IF4A2	EIF4A2	IF4A2_HUMAN Isoform 2 of Eukaryotic initiation factor 4A-II	189.42	206.604	97.3949	113.223	652.761	318.046	204.764	818.097	765.029	718.484	119.385	106.254	167.185	564.29	616	350.623	694.2	724.679	1036.12	814.318	152.361	112.844	129.568	389.167	590.949	311.17	292.294	846.606	896.068	960.722	408.382	519.305	468.175	0.735712
Q14CZ8	HECAM	HEPACAM	HECAM_HUMAN Hepatocyte cell adhesion molecule	108.289	96.786	228.879	89.1548	166.781	618.383	793.639	87.1948	65.3834	150.332	108.161	129.517	67.4278	1494.05	237.162	599.492	48.0568	128.237	182.677	213.371	127.231	92.2019	189.65	826.969	1189.36	419.271	1028.51	246.181	127.279	508.298	240.482	320.815	475.495	0.375662
Q15181	IPYR	PPA1	IPYR_HUMAN Inorganic pyrophosphatase	285.359	381.438	191.441	435.776	652.133	326.93	357.2	518.653	499.97	623.607	408.114	265.606	296.271	431.707	569.656	555.103	656.803	498.863	496.127	390.43	298.116	299.639	486.046	496.075	741.161	488.711	330.975	471.591	376.149	512.296	427.251	456.868	450.076	0.876449
Q15517	CDSN	CDSN	CDSN_HUMAN Corneodesmosin	642.965	189.445	287.29	290.217	935.59	1222.01	1657.9	482.343	1134.8	1010.45	263.141	156.9	136.446	570.193	853.682	754.474	1126.8	1515.79	498.003	606.058	224.839	304.487	160.338	859.921	433.901	3654.16	2010.94	723.348	389.022	292.338	785.301	648.148	905.33	0.742939
Q15599	NHRF2	SLC9A3R2	NHRF2_HUMAN Na(+)/H(+) exchange regulatory cofactor NHE-RF2	401.232	327.971	502.555	291.239	373.231	412.364	479.021	214.997	164.241	252.506	459.838	389.588	316.544	790.942	265.809	351.004	229.254	280.869	318.732	210.02	497.362	294.148	594.061	758.173	716.798	322.284	432.323	441.244	274.456	674.014	341.936	361.26	500.486	0.0617081
Q16531	DDB1	DDB1	DDB1_HUMAN DNA damage-binding protein 1	143.627	141.411	96.1937	178.508	61.067	63.445	61.2701	385.961	345.695	434.235	141.611	117.52	111.68	44.9765	58.1249	44.5693	560.137	399.687	357.848	333.188	98.8595	132.684	160.607	57.9104	60.7362	81.6652	66.8256	367.538	348.706	315.611	191.141	216.934	169.114	0.781685
Q16610-4	ECM1	ECM1	ECM1_HUMAN Isoform 4 of Extracellular matrix protein 1	223.6	101.058	135.376	101.095	169.195	374.275	318.132	98.302	183.839	118.791	130.087	107.358	79.8012	148.697	207.881	235.532	97.1994	228.883	201.727	149.034	121.482	116.915	79.4799	243.681	169.23	706.727	404.812	110.85	88.5806	134.796	182.366	158.62	217.655	0.603557
Q16881	TRXR1	TXNRD1	TRXR1_HUMAN Thioredoxin reductase 1, cytoplasmic	241.197	203.549	202.958	263.613	160.518	184.185	171.358	615.426	532.506	614.584	204.561	187.315	183.163	105.927	166.93	190.521	765.306	636.813	530.334	483.986	275.29	222.909	271.819	163.114	183.342	173.131	140.554	473.432	392.786	411.208	318.989	345.486	270.759	0.667507
Q4VNC1	AT134	ATP13A4	AT134_HUMAN Probable cation-transporting ATPase 13A4	92.6463	86.3451	62.6513	161.76	126.831	161.706	162.028	167.109	120.21	139.904	96.6757	92.3044	104.392	74.4205	199.687	165.567	174.286	131.36	86.2764	89.281	101.411	82.1033	100.524	116.25	191.345	157.749	103.137	103.769	33.8048	48.2536	128.119	121.425	103.835	0.430324
Q5T749	KPRP	KPRP	KPRP_HUMAN_contaminant Keratinocyte proline-rich protein	170.408	307.767	408.317	152.587	144.113	72.505	303.721	299.713	178.87	279.119	98.1021	178.832	268.105	89.1036	126.012	115.264	385.97	1635.5	94.2653	194.85	248.039	645.74	61.7116	73.7313	258.329	114.861	104.691	1694.32	132.581	72.8034	231.712	318.6	340.681	0.817469
Q6RW13	ATRAP	AGTRAP	ATRAP_HUMAN Type-1 angiotensin II receptor-associated protein	123.776	509.246	44.3865	119.954	189.702	76.7304	28.862	323.526	145.493	114.704	69.4903	101.708	154.521	70.7399	129.477	120.467	173.847	85.6981	162.717	111.178	238.628	151.812	47.6625	86.9467	249.96	70.2801	48.7451	254.837	127.994	115.71	167.638	117.984	139.258	0.538598
Q709C8	VP13C	VPS13C	VP13C_HUMAN Vacuolar protein sorting-associated protein 13C	164.035	240.11	210.889	256.571	101.424	105.739	92.1832	824.911	660.069	634.206	191.967	176.09	206.192	112.471	110.429	130.496	541.987	616.147	414.384	353.356	236.424	212.441	219.36	89.2683	106.59	84.5019	77.2228	274.388	648.457	735.059	329.014	285.352	268.371	0.836069
Q86VL8	S47A2	SLC47A2	S47A2_HUMAN Multidrug and toxin extrusion protein 2	606.85	648.724	427.097	689.027	651.58	643.791	455.599	912.072	639.662	589.074	647.816	487.99	490.428	386.925	817.093	663.574	857.186	929.759	521.467	262.755	706.137	383.517	593.589	904.194	701.588	617.264	345.726	775.626	279.08	399.182	626.348	606.499	570.59	0.801578
Q8IWA5-2	CTL2	SLC44A2	CTL2_HUMAN Isoform 2 of Choline transporter-like protein 2	69.629	86.0628	158.848	84.689	338.033	387.682	707.554	613.933	571.85	614.156	87.8422	75.9791	58.4551	1109.07	237.583	286.892	506.775	615.922	869.739	819.108	158.69	74.7058	97.2448	481.337	858.823	368.156	590.643	1062.25	1118.19	1761.49	363.244	466.736	657.154	0.2803
Q8N1G4	LRC47	LRRC47	LRC47_HUMAN Leucine-rich repeat-containing protein 47	136.896	169.22	118.026	211.759	168.097	117.026	85.7259	108.438	113.183	133.446	198.494	107.94	190.087	88.6913	120.663	105.805	90.519	91.0379	94.2214	48.7284	131.937	126.234	275.578	80.5063	167.092	137.075	93.4578	82.1467	75.4475	120.522	136.182	113.619	129	0.575367
Q8N3R9	MPP5	MPP5	MPP5_HUMAN MAGUK p55 subfamily member 5	485.268	755.192	253.013	594.778	1015.74	667.181	308.249	185.735	132.135	158.93	376.401	380.811	396.322	196.88	600.579	359.637	304.803	110.447	151.372	67.933	451.099	549.124	965.001	454.948	707.224	562.838	388	140.024	41.2314	56.711	455.622	294.518	431.62	0.33818
Q8WY54-3	PPM1E	PPM1E	PPM1E_HUMAN Isoform 3 of Protein phosphatase 1E	2650.5	1473.12	3374.29	2048.54	418.702	2337.28	1748.19	216.873	427.571	225.417	2894.36	2274.28	1856.63	523.952	406.071	953.264	670.19	718.871	129.098	263.499	6386.98	1543.44	2078.84	1230.92	1011.96	2204.27	2385.47	259.076	133.842	61.2445	1492.05	1069.02	1729.6	0.554933
Q92597	NDRG1	NDRG1	NDRG1_HUMAN Protein NDRG1	243.644	277.303	2103.26	625.303	239.755	284.41	928.545	157.067	439.88	448.406	321.776	621.355	411.359	1974.22	206.326	571.464	98.4194	162.647	973.174	565.626	408.567	494.054	151.514	695.68	140.377	97.1469	804.44	254.618	2008.31	1450.22	574.757	590.637	650.493	0.955157
Q969E2	SCAM4	SCAMP4	SCAM4_HUMAN Secretory carrier-associated membrane protein 4	150.929	300.861	123.835	157.54	75.937	51.9338	54.2482	223.092	172.149	144.665	114.519	136.239	153.333	82.6888	78.1689	105.875	203.206	157.663	195.742	119.944	187.433	170.493	139.291	57.0577	99.8725	60.8924	54.3197	162.822	199.284	243.039	145.519	134.738	137.45	0.925877
Q969T9	WBP2	WBP2	WBP2_HUMAN WW domain-binding protein 2	880.869	638.343	798.594	717.339	261.432	179.899	301.368	387.801	303.923	356.861	906.766	624.909	719.397	531.997	288.092	260.708	605.69	327.283	445.395	299.118	560.297	929.881	627.018	236.798	229.487	191.395	255.966	390.726	242.74	396.233	482.643	500.936	406.054	0.63611
Q96QE2	MYCT	SLC2A13	MYCT_HUMAN Proton myo-inositol cotransporter	416.927	592.004	255.055	415.703	993.164	450.712	627.848	459.984	414.056	341.649	253.57	423.659	330.7	860.59	744.36	1177.39	516.555	328.022	408.74	187.646	433.8	496.242	243.043	826.916	1014.55	419.096	333.736	236.049	291.518	424.821	496.71	523.123	471.977	0.908763
Q96TA1	NIBL1	FAM129B	NIBL1_HUMAN Niban-like protein 1	121.216	188.249	131.276	145.272	342.364	165.963	203.278	51.2102	94.4879	78.6605	113.847	119.799	161.715	345.032	267.686	203.871	58.5879	95.5583	100.782	81.8349	159.719	121.37	169.381	236.684	265.449	155.498	186.018	106.583	86.1374	72.3975	152.198	154.871	155.924	0.994194
Q99460	PSMD1	PSMD1	PSMD1_HUMAN 26S proteasome non-ATPase regulatory subunit 1	160.735	136.343	140.286	164.749	65.6944	52.502	40.7298	259.81	218.4	214.36	204.217	154.077	228.81	71.8858	72.7391	70.0846	139.995	233.044	258.049	158.274	168.628	178.034	247.715	45.8972	53.526	30.9899	46.2326	144.224	194.575	193.155	145.361	159.117	130.298	0.693343
Q9BTM1-2	H2AJ	H2AFJ	H2AJ_HUMAN Isoform 2 of Histone H2A.J	1566.35	124.089	119.77	96.0349	207.768	2009.4	355.338	181.563	223.133	120.557	88.9235	698.265	684.539	363.255	1116.13	306.254	243.431	1761.19	602.933	119.903	134.701	660.164	779.314	1538.24	214.419	499.404	2051.58	159.747	99.596	56.9457	500.401	598.482	619.411	0.904504
Q9BY79-2	MFRP	MFRP	MFRP_HUMAN Isoform 2 of Membrane frizzled-related protein	177.922	399.324	98.3629	221.539	219.299	157.912	87.6291	213.296	99.6003	61.5833	143.638	122.439	381.505	85.5366	247.938	195.841	116.86	103.291	62.5098	58.436	283.066	269.672	168.23	219.803	358.881	176.199	96.193	73.9418	32.3901	31.2567	173.647	151.799	170.963	0.877366
Q9H7P6	MB12B	MVB12B	MB12B_HUMAN Multivesicular body subunit 12B	122.943	104.789	66.5816	60.2286	53.4674	69.4133	69.5803	55.9179	24.5421	20.7529	88.3161	78.6608	62.4282	61.6968	53.0107	39.6331	33.4332	35.6019	26.4068	28.2932	121.113	58.3026	169.808	98.1431	107.398	77.6264	59.2975	65.5975	16.4352	27.0762	64.8217	50.7481	80.0798	0.180264
Q9HBA0	TRPV4	TRPV4	TRPV4_HUMAN Transient receptor potential cation channel subfamily V member 4	439.023	574.564	120.267	524.847	781.883	502.122	305.165	1779.86	993.537	986.255	286.375	226.464	252.261	257.158	681.25	429.32	1509.85	1260.82	1024.19	571.101	307.742	322.166	504.738	521.955	722.093	487.989	285.246	1154.8	331.686	587.226	700.752	649.88	522.564	0.611646
Q9HCY8	S10AE	S100A14	S10AE_HUMAN Protein S100-A14	215.092	132.924	116.752	149.959	76.8311	238.746	143.472	305.84	256.13	270.055	140.158	126.929	87.1966	80.4177	168.775	87.7055	271.609	387.694	166.647	235.81	85.3759	209.608	58.7575	135.039	81.9617	399.774	221.06	297.419	158.476	71.3526	190.58	175.294	171.882	0.898879
Q9NP91	S6A20	SLC6A20	S6A20_HUMAN Sodium- and chloride-dependent transporter XTRP3	315.09	683.272	240.573	382.481	900.144	427.306	235.868	1405.97	799.59	702.979	270.208	217.103	311.53	290.347	821.353	346.278	596.506	667.426	660.12	747.957	420.213	254.864	1162.86	400.808	954.657	568.465	367.743	923.448	288.527	708.806	609.327	492.883	605.04	0.63861
Q9NZH0-2	GPC5B	GPRC5B	GPC5B_HUMAN Isoform 2 of G-protein coupled receptor family C group 5 member B	109.268	158.999	197.241	119.406	96.3679	215.978	212.952	83.8127	51.2476	71.1705	156.093	143.92	132.831	366.275	60.0749	115.264	42.6413	100.109	87.5056	88.0999	171.628	117.588	552.448	171.872	786.486	188.093	174.431	225.815	109.149	289.862	131.644	129.281	278.737	0.0389333
Q9NZT1	CALL5	CALML5	CALL5_HUMAN_contaminant Calmodulin-like protein 5	861.891	278.12	535.392	389.308	2119.82	1119.6	1925.46	26.6669	284.04	154.25	349.632	210.969	183.543	544.633	585.374	1878.45	101.875	227.589	41.0446	114.558	352.676	510.802	260.554	558.33	300.875	1998.05	1696.85	93.6978	35.0579	40.8622	769.455	423.767	584.776	0.514671
Q9P2J5	SYLC	LARS	SYLC_HUMAN Leucine--tRNA ligase, cytoplasmic	149.928	154.562	121.91	153.828	60.6194	69.6336	56.5877	137.129	155.069	171.342	181.863	116.3	161.488	57.6206	64.6043	63.7454	137.063	114.016	114.728	74.5967	131.769	175.412	142.375	65.7883	80.8318	91.4293	68.146	135.674	111.962	110.875	123.061	108.602	111.426	0.709068
Q9UBC9	SPRR3	SPRR3	SPRR3_HUMAN Small proline-rich protein 3	100.034	951.021	72.8519	139.035	104.87	74.1992	470.49	124.226	256.432	47.714	1779.02	144.787	360.562	574.559	330.462	66.2951	39.6487	221.23	24.591	37.6001	48.0008	128.452	100.804	69.5493	62.4165	8552.65	345.497	11.6664	11.2887	133.599	234.087	357.875	946.392	0.567579
Q9UBQ7	GRHPR	GRHPR	GRHPR_HUMAN Glyoxylate reductase/hydroxypyruvate reductase	292.349	301.38	133.473	194.697	206.484	248.945	152.628	167.334	235.408	181.284	166.174	219.004	214.896	106.059	174.053	128.73	249.307	194.26	193.418	185.138	228.394	231.168	256.043	208.697	251.241	194.796	195.251	159.507	194.32	246.686	211.398	183.104	216.61	0.216987
Q9UF11-2	PKHB1	PLEKHB1	PKHB1_HUMAN Isoform 2 of Pleckstrin homology domain-containing family B member 1	243.943	329.268	204.075	163.361	207.809	225.121	231.747	504.53	298.223	186.326	315.064	168.92	310.159	153.487	265.912	146.278	375.388	345.373	201.357	202.369	257.269	218.404	196.83	377.558	221.136	258.226	230.587	345.464	134.461	102.524	259.44	248.431	234.246	0.820616
Q9UKK9	NUDT5	NUDT5	NUDT5_HUMAN ADP-sugar pyrophosphatase	181.697	97.8349	150.282	161.025	159.22	139.291	157.216	85.7188	103.174	97.0623	123.949	108.353	96.8093	80.5032	103.684	134.164	131.695	151.033	62.3749	83.2921	148.491	126.925	127.348	116.961	119.512	242.844	170.508	88.6474	75.9683	70.3504	133.252	107.586	128.755	0.302327
Q9UNF0	PACN2	PACSIN2	PACN2_HUMAN Protein kinase C and casein kinase substrate in neurons protein 2	708.049	677.465	911.581	643.465	459.516	636.634	586.402	468.374	763.359	496.861	944.395	619.188	529.885	377.948	354.277	438.635	772.964	856.945	387.457	440.514	1263.14	519.889	824.428	580.256	555.134	723.138	665.5	420.996	345.785	286.737	635.17	572.221	618.501	0.804333
Q9Y287	ITM2B	ITM2B	ITM2B_HUMAN Integral membrane protein 2B	109.34	148.784	55.4185	65.7976	70.6263	52.2902	52.7534	158.635	123.244	65.0981	72.7284	52.3325	91.0576	86.9259	86.7385	36.373	80.1287	141.119	130.076	147.135	125.972	99.16	191.041	108.769	171.979	61.3753	48.6411	173.209	87.6916	125.734	90.1987	92.4614	119.357	0.246496
Q9Y490	TLN1	TLN1	TLN1_HUMAN Talin-1	129.286	159.286	205.41	204.272	600.21	517.771	543.921	530.885	552.799	501.971	187.302	171.918	169.2	575.693	448.85	602.182	534.065	469.156	672.618	550.591	168.541	143.245	174.192	512.913	583.781	507.263	484.803	399.906	827.632	604.963	394.581	438.158	440.724	0.849512
Q9Y5X3	SNX5	SNX5	SNX5_HUMAN Sorting nexin-5	66.6943	85.8371	64.1179	79.1134	433.064	343.444	233.834	177.867	161.71	219.234	69.2152	65.7206	84.2896	251.136	286.841	310.833	176.042	196.793	229.361	143.506	65.4889	68.6921	125.636	254.769	354.194	305.729	238.492	158.56	140.927	194.914	186.492	181.374	190.74	0.980232
Q9Y617	SERC	PSAT1	SERC_HUMAN Phosphoserine aminotransferase	105.783	76.1442	146.914	87.2457	355.026	221.754	527.303	539.313	463.211	649.194	127.197	113.673	77.686	589.706	294.481	442.661	399.491	451.416	808.573	640.703	61.5751	85.0483	55.0469	451.179	441.582	163.516	596.331	495.235	444.147	1170.38	317.189	394.559	396.404	0.7602
O00299	CLIC1	CLIC1	CLIC1_HUMAN Chloride intracellular channel protein 1	75.4821	82.529	75.8195	75.3832	61.9557	26.8551	47.0285	255.523	243.512	293.627	84.4622	87.8091	92.796	51.1981	45.9007	114.68	252.048	228.704	451.877	330.149	123.804	57.0748	98.7741	68.3594	83.02	64.9067	50.1716	373.924	385.993	433.573	123.772	173.962	173.96	0.626731
O00487	PSDE	PSMD14	PSDE_HUMAN 26S proteasome non-ATPase regulatory subunit 14	36.5445	36.8552	33.7994	39.2856	37.2689	45.2211	30.4413	139.808	135.197	138.819	52.4166	26.7998	28.5009	48.275	37.9921	46.6564	129.798	122.41	148.6	116.455	19.1417	39.3569	26.7186	57.9693	45.8833	81.8755	46.7304	118.746	130.737	127.746	67.3241	75.7904	69.4905	0.914129
O00499	BIN1	BIN1	BIN1_HUMAN Myc box-dependent-interacting protein 1	39.5474	47.4612	54.6636	49.7861	58.6661	70.5828	106.873	75.2938	93.0128	106.483	68.2987	48.5976	42.3906	68.4489	56.1999	119.694	67.1146	95.1245	116.085	92.1173	43.0474	52.4148	42.5996	76.7409	69.3013	54.9007	87.1116	75.8824	63.7026	94.2884	70.237	77.4071	65.999	0.554653
O00560	SDCB1	SDCBP	SDCB1_HUMAN Syntenin-1	63.2384	116.921	30.459	40.35	179.694	222.257	224.382	241.402	161.382	69.6202	58.2415	35.7626	59.1206	245.782	387.543	129.659	125.97	181.538	121.704	116.917	88.8709	32.1197	56.566	629.33	564.502	290.058	292.384	289.595	91.594	94.1046	134.971	146.224	242.912	0.205246
O00757	F16P2	FBP2	F16P2_HUMAN Fructose-1,6-bisphosphatase isozyme 2	182.015	373.593	113.507	321.344	539.429	335.22	147.527	1219.05	973.305	1656.06	173.803	108.652	250.434	122.981	534.943	210.225	1511.85	881.078	1545.95	984.799	327.573	225.333	409.879	315.977	904.694	292.381	175.83	982.004	420.09	744.019	586.104	632.471	479.778	0.763799
O14494	LPP1	PPAP2A	LPP1_HUMAN Lipid phosphate phosphohydrolase 1	50.715	116.294	57.5618	52.2054	279.555	88.8132	52.4849	84.184	32.9325	23.8487	33.7464	22.1239	35.0665	110.675	285.41	55.7888		36.9253	92.9036	66.7229	64.2072	29.3766	51.938	106.098	422.632	104.522	80.3603	67.0414	93.0225	104.154	83.8595	82.1515	112.335	0.71501
O15144	ARPC2	ARPC2	ARPC2_HUMAN Actin-related protein 2/3 complex subunit 2	176.951	116.061	130.793	148.679	263.293	314.362	346.091	224.952	203.863	195.376	122.316	102.951	104.668	226.646	254.57	347.8	171.168	205.255	172.384	309.982	90.6306	135.612	99.2855	294.089	272.72	459.559	339.067	206.234	187.986	181.271	212.042	201.774	226.645	0.837904
O15372	EIF3H	EIF3H	EIF3H_HUMAN Eukaryotic translation initiation factor 3 subunit H	100.645	63.3541	54.6372	41.6977	123.146	191.15	178	79.2072	98.5601	101.059	48.2013	34.4341	34.9248	90.6035	113.284	116.643	109.096	93.6607	76.688	56.1326	40.2075	71.8842	35.3575	128.916	181.171	523.752	290.48	68.7409	68.2564	57.2766	103.146	77.3669	146.604	0.276599
O15374	MOT5	SLC16A4	MOT5_HUMAN Monocarboxylate transporter 5	90.4121	175.103	110.809	176.979	91.3173	98.9075	77.9544	145.745	136.505	89.4309	103.017	114.665	135.33	87.5029	136.13	99.9449	103.465	105.432	91.9792	117.277	145.744	92.4148	145.838	129.908	128.102	125.753	72.0525	103.863	103.509	69.7731	119.316	109.474	111.696	0.718937
O43657	TSN6	TSPAN6	TSN6_HUMAN Tetraspanin-6	96.1114	234.528	69.8333	79.8262	1115.62	419.139	368.501	81.7048	129.351	97.9487	80.0127	93.799	121.875	504.819	871.853	451.715	127.027	119.467	83.6946	77.7603	282.44	131.457	198.567	1000.13	1891.52	779.443	391.099	149.256	87.2881	105.846	269.256	253.202	501.704	0.335461
O43747-2	AP1G1	AP1G1	AP1G1_HUMAN Isoform 2 of AP-1 complex subunit gamma-1	84.9839	74.4633	53.7724	63.1563	217.616	239.093	186.567	226.417	111.498	117.989	54.9933	51.785	52.871	158.073	199.957	198.153	123.821	92.0217	85.3011	71.2362	62.8058	59.7219	68.2665	192.099	202.89	205.84	217.808	93.4517	59.3361	86.4069	137.556	108.821	124.863	0.636141
O60503	ADCY9	ADCY9	ADCY9_HUMAN Adenylate cyclase type 9	83.0242	187.867	50.8677	175.293	932.535	731.157	324.146	131.145	157.592	165.614	55.9183	70.634	86.6161	160.016	697.145	435.125	259.412	153.281	102.104	100.144	104.991	90.304	228.067	546.534	802.477	701.765	340.69	121.847	60.7714	73.8597	293.924	212.04	307.131	0.685586
O60911	CATL2	CTSV	CATL2_HUMAN Cathepsin L2	189.505	50.5068	188.989	82.6878	16.0286	33.5597	33.735	159.466	201.164	189.136	80.9548	80.2885	53.7683	21.7047	25.8499	20.408	192.441	199.409	112.785	87.2952	75.7414	90.0508	59.6316	32.2072	13.7181	59.5946	44.8332	190.679	91.9579	107.9	114.478	87.4906	76.6313	0.419001
O75083	WDR1	WDR1	WDR1_HUMAN WD repeat-containing protein 1	151.526	148.414	132.877	232.759	1723.75	1171.32	1315.07	907.728	1106.08	1121.18	292.454	166.459	182.282	1440.61	1210.54	1307.27	1460.22	1202.26	1086.6	725.156	142.133	161.341	260.837	1414.12	1734.26	1378.17	1298.59	811.755	740.516	844.926	801.07	907.385	878.665	0.908
O75351	VPS4B	VPS4B	VPS4B_HUMAN Vacuolar protein sorting-associated protein 4B	36.3125	54.4697	31.9918	20.9953	342.941	148.249	115.755	457.531	241.855	244.415	27.4364	20.4557	36.9338	175.339	174.438	101.691	386.114	347.327	530.394	250.457	34.6715	33.2418	65.857	172.317	344.657	177.994	147.557	690.338	376.414	422.475	169.451	205.059	246.552	0.632853
O75608	LYPA1	LYPLA1	LYPA1_HUMAN Acyl-protein thioesterase 1	114.186	53.4164	34.3797	48.2569	95.5048	78.1303	74.9699	219.999	348.074	302.944	40.7435	30.0935	46.3421	75.2991	84.8114	87.3698	389.587	379.868	234.878	284.477	43.9775	38.0101	36.4658	99.5378	68.5432	134.21	156.629	300.208	166.948	156.501	136.986	165.347	120.103	0.678021
O75751	S22A3	SLC22A3	S22A3_HUMAN Solute carrier family 22 member 3	46.4415	174.154	236.63	85.5255	113.19	72.9329	167.155	66.2763	161.03	149.551	36.1432	78.1121	47.5656	267.919	44.3398	36.7512	58.0334	51.5055	325.264	246.778	128.726	70.4109	14.8293	175.143	49.972	31.1616	143.668	68.948	597.034	466.261	127.289	119.241	174.615	0.620801
O75822	EIF3J	EIF3J	EIF3J_HUMAN Eukaryotic translation initiation factor 3 subunit J	32.5384	22.7191	62.937	33.5605	110.917	506.617	417.704	40.2504	48.296	41.9646	49.02	29.9589	24.4894	135.986	92.6485	205.036	85.1739	93.3	16.1807	35.6096	102.169	25.419	26.0498	259.878	244.752	550.736	560.835	42.7045	20.145	7.56483	131.75	76.7404	184.025	0.361122
O94856	NFASC	NFASC	NFASC_HUMAN Neurofascin	53.8994	29.4367	34.7306	30.3652	182.96	418.806	879.532	363.036	364.421	440.698	44.6488	57.7388	27.5716	861.136	147.891	435.298	389.688	868.777	489.892	942.137	41.8869	45.5772	44.5617	330.784	737.619	702.037	530.678	1668.61	341.466	927.568	279.788	426.478	537.079	0.352518
O95218	ZRAB2	ZRANB2	ZRAB2_HUMAN Zinc finger Ran-binding domain-containing protein 2	123.066	279.624	1087.75	421.334	344.51	201.821	190.926	282.578	38.9483	68.4136	391.738	299.507	146.883	188.7	624.022	152.969	197.598	71.3995	42.7286	48.3829	214.877	359.068	134.928	229.777	89.3952	305.572	320.865	64.1528	75.5875	101.697	303.897	216.393	189.592	0.462768
O95436	NPT2B	SLC34A2	NPT2B_HUMAN Sodium-dependent phosphate transport protein 2B	120.332	74.5266	40.6758	125.98	269.932	140.591	127.166	83.0859	72.8955	94.2997	59.6309	76.6877	55.7459	50.2424	226.14	246.64	58.7542	54.4727	74.3842	49.6463	86.5111	79.049	61.343	143.871	162.946	147.988	81.5566	56.1864	26.7006	25.8628	114.948	95.2343	87.2015	0.606103
O95741	CPNE6	CPNE6	CPNE6_HUMAN Copine-6	177.816	107.471	512.128	153.81	653.507	615.462	988.95	426.206	887.592	1295.06	190.199	201.63	111.323	2030.92	193.918	516.391	657.512	536.329	1564.78	1283.86	129.054	195.089	92.0841	563.973	191.629	431.189	790.968	563.493	705.351	1137.54	581.801	728.686	480.037	0.527126
O95782	AP2A1	AP2A1	AP2A1_HUMAN AP-2 complex subunit alpha-1	179.195	248.926	130.228	146.403	260.362	231.9	205.373	252.808	226.764	188.263	143.113	120.369	176.637	263.694	233.53	222.106	200.676	257.85	236.853	253.182	218.3	130.91	145.93	231.718	303.478	234.807	188.454	276.05	235.396	276.335	207.022	210.801	224.138	0.730451
O95861-2	BPNT1	BPNT1	BPNT1_HUMAN Isoform 2 of 3'(2'),5'-bisphosphate nucleotidase 1	54.0964	60.0932	54.5575	60.0267	74.8791	43.3702	28.3775	42.6756	41.7629	59.007	57.1858	59.4441	60.1945	78.413	54.8684	55.6868	51.1279	39.9337	52.5392	46.0653	63.0762	43.2268	89.3273	67.6184	82.5225	42.1352	43.2728	33.2668	46.0269	50.7419	51.8846	55.5459	56.1215	0.777837
O95969	SG1D2	SCGB1D2	SG1D2_HUMAN Secretoglobin family 1D member 2	103.625	75.5168	68.4334	57.8231	125.824	201.378	458.009	135.617	289.944	253.885	73.1065	51.796	215.751	147.865	185.642	181.205	299.687	449.405	81.2035	142.239	65.9339	72.229	45.3492	92.4986	91.5157	424.093	483.297	149.605	63.9108	41.4558	177.006	182.79	152.989	0.876396
P00387-3	NB5R3	CYB5R3	NB5R3_HUMAN Isoform 3 of NADH-cytochrome b5 reductase 3	383.012	387.423	1252.43	478.18	665.658	402.96	1039.59	408.735	552.291	359.783	217.363	607.499	422.693	1947.44	423.261	946.116	342.051	187.769	465.919	505.453	425.626	555.292	121.339	932.599	244.088	214.272	698.616	282.708	2513.15	546.797	593.006	606.557	653.448	0.965231
P00533	EGFR	EGFR	EGFR_HUMAN Epidermal growth factor receptor	85.7532	116.179	226.017	102.002	26.195	30.9358	50.8153	63.691	142.266	98.1623	44.4219	55.1751	63.9152	29.2419	13.1264	17.2679	133.136	94.2651	211.724	97.083	85.9542	78.6955	44.8533	34.63	23.0293	23.7229	27.8073	123.96	263.735	116.407	94.2016	75.9357	82.2795	0.818125
P01034	CYTC	CST3	CYTC_HUMAN Cystatin-C	117.158	88.4414	83.1664	76.9843	471.695	527.745	382.001	25.6927	45.6288	26.9702	90.3335	255.468	180.987	280.085	366.74	329.477	44.3724	36.412	18.427	28.2989	194.007	159.853	87.4611	287.02	293.996	374.16	347.92	31.881	20.2595	10.8787	184.548	163.06	180.744	0.949659
P01042	KNG1	KNG1	KNG1_HUMAN Kininogen-1	80.5441	91.4251	105.059	113.926	277.729	238.886	220.89	1626.83	1241.69	1027.26	126.612	229.312	109.699	301.247	280.836	136.051	703.802	641.954	482.693	896.14	94.1093	97.2314	58.849	177.1	173.448	284.539	216.433	715.289	1073.77	808.714	502.424	390.835	369.948	0.75341
P01774	HV313		HV313_HUMAN Ig heavy chain V-III region POM	25.5278	34.4815	35.9872	55.0103	76.7915	126.249	34.9735	89.5717	40.5647	24.8689	47.2309	286.053	125.53	265.611	60.068	91.9129	25.3933	49.0194	18.6365	103.91	31.6814	56.4267	18.8932	150.371	43.9873	50.2438	139.374	45.0593	25.7529	42.165	54.4026	107.336	60.3954	0.147548
P02679	FIBG	FGG	FIBG_HUMAN Fibrinogen gamma chain	93.0914	56.3087	470.258	191.469	239.28	119.804	153.683	350.674	288.512	568.701	357.686	142.55	478.794	1048.49	99.8979	150.101	113.36	111.498	142.464	759.835	96.1716	151.786	54.7581	133.008	118.935	149.771	229.334	144.443	283.654	503.532	253.178	340.467	186.539	0.325736
P02766	TTHY	TTR	TTHY_HUMAN Transthyretin	127.096	245.976	73.0924	125.893	442.94	552.331	201.247	760.746	666.936	522.13	138.536	762.649	270.603	314.763	555.334	399.121	432.714	416.324	232.064	666.231	181.579	694.373	235.462	518.888	391.276	208.375	250.405	523.775	231.209	255.22	371.839	418.834	349.056	0.749258
P02792	FRIL	FTL	FRIL_HUMAN Ferritin light chain	331.407	437.659	352.469	668.013	339.289	249.524	190.509	198.962	145.034	115.141	893.623	667.293	574.363	231.02	372.4	1105.13	89.4247	113.159	152.967	279.54	786.154	692.525	1279.22	216.669	406.641	183.185	164.635	151.685	197.827	206.192	302.801	447.892	428.474	0.535663
P04004	VTNC	VTN	VTNC_HUMAN Vitronectin	248.145	318.38	514.671	488.28	421.823	486.208	259.208	801.124	542.354	407.512	813.316	364.255	266.958	317.55	454.643	210.891	269.572	349.832	226.414	304.015	398.454	260.898	382.163	498.657	478.873	251.434	397.633	402.247	453.873	232.145	448.771	357.745	375.638	0.362019
P04792	HSPB1	HSPB1	HSPB1_HUMAN Heat shock protein beta-1	165.582	99.3717	100.851	165.55	394.463	495.331	342.36	370.366	579.814	567.479	118.961	80.9594	103.76	276.611	387.177	344.804	881.39	507.037	402.957	399.588	114.795	152.76	108.179	233.907	264.722	458.491	278.51	2475.77	445.91	308.158	328.117	350.324	484.12	0.701718
P05107	ITB2	ITGB2	ITB2_HUMAN Integrin beta-2	109.461	85.5357	85.4076	71.6412	100.155	152.635	441.506	725.372	391.278	605.47	76.7235	77.872	65.6677	248.812	110.899	570.016	326.781	398.614	776.74	403.43	105.22	77.2512	61.434	278.533	309.543	127.046	312.883	351.951	895.896	1019.42	276.846	305.555	353.917	0.821969
P05362	ICAM1	ICAM1	ICAM1_HUMAN Intercellular adhesion molecule 1	64.9253	72.6602	116.741	68.5023	105.594	117.777	253.461	301.33	404.747	391.011	87.4013	79.5593	68.769	325.683	123.541	161.751	421.517	419.505	353.152	382.304	87.5692	84.8602	61.205	226.353	163.909	153.581	166.048	466.246	489.847	420.379	189.675	242.318	232	0.712484
P05388	RLA0	RPLP0	RLA0_HUMAN 60S acidic ribosomal protein P0	265.515	171.794	114.096	92.5593	319.669	362.799	133.929	409.658	241.41	185.626	90.9814	97.5761	79.5722	103.209	245.828	253.152	253.599	486.361	247.913	272.798	189.589	93.4394	86.6161	248.459	199.623	165.756	232.482	169.022	258.839	233.38	229.706	213.099	187.721	0.655246
P06310	KV206		KV206_HUMAN Ig kappa chain V-II region RPMI 6410	51.0237	27.9864	36.0351	79.5344	125.121	216.638	77.2455	201.583	334.848	71.1005	77.1217	615.966	347.308	84.6649	116.788	154.522	48.3456	78.0103	71.1885	949.312	51.3767	178.009	37.7385	91.3012	50.1409	120.519	99.0673	108.431	137.8	99.1408	122.111	254.323	97.3525	0.144227
P06702	S10A9	S100A9	S10A9_HUMAN_contaminant Protein S100-A9	491.458	218.533	571.254	224.183	804.051	2198.42	3009.46	331.652	1163.51	704.301	356.034	207.646	644.65	1202.91	1786.84	1691.32	728.347	693.392	333.354	557.574	185.051	183.142	140.214	752.995	646.801	4024.38	1961.15	829.651	220.496	200.953	971.682	820.207	914.483	0.936554
P07203	GPX1	GPX1	GPX1_HUMAN Glutathione peroxidase 1	104.627	28.4465	25.0871	47.5891	131.415	175.199	69.1769	109.425	62.4299	79.275	41.0251	61.3917	63.7003	59.173	210.704	97.2585	86.5761	157.089	91.049	82.8109	52.4204	58.5647	119.038	135.179	94.1859	88.7775	153.55	74.1264	47.7013	69.3141	83.2671	95.0777	89.2857	0.845639
P07384	CAN1	CAPN1	CAN1_HUMAN Calpain-1 catalytic subunit	67.4503	35.2099	38.0542	45.7158	304.977	470.552	431.382	207.545	226.063	231.848	37.6004	41.0688	17.6597	335.184	336.029	351.721	189.065	223.494	189.708	204.773	22.1174	36.5497	31.5593	395.91	289.794	634.145	614.1	207.165	174.484	158.671	205.88	192.63	256.449	0.698591
P08571	CD14	CD14	CD14_HUMAN Monocyte differentiation antigen CD14	91.6097	92.2588	106.131	140.127	105.945	240.814	131.451	151.054	160.084	107.988	78.1057	173.203	263.413	255.54	187.887	194.277	73.291	79.5178	118.864	230.826	275.409	109.163	225.352	189.63	166.65	80.2765	153.897	259.918	206.242	361.197	132.746	165.492	202.773	0.0952309
P08582	TRFM	MFI2	TRFM_HUMAN Melanotransferrin	93.9081	46.0434	81.1701	58.632	423.481	324.468	262.446	262.903	140.853	133.249	61.4672	96.7196	88.5185	341.8	201.638	284.692	385.489	133.826	259.31	172.086	129.309	107.305	124.488	477.331	354.302	309.824	260.312	288.682	97.2719	123.936	182.715	202.555	227.276	0.72438
P08670	VIME	VIM	VIME_HUMAN Vimentin	75.246	81.7054	22.815	19.8201	50.2527	67.857	44.0794	715.591	867.515	479.844	32.3385	29.6363	41.4633	41.1731	31.0283	49.1027	740.204	915.041	393.509	437.338	17.2477	22.1995	33.7915	87.0143	42.5396	81.0845	43.1123	767.762	2251.78	192.916	242.473	271.083	353.944	0.868753
P09471-2	GNAO	GNAO1	GNAO_HUMAN Isoform Alpha-2 of Guanine nucleotide-binding protein G(o) subunit alpha	231.285	370.293	997.126	299.587	441.147	371.535	514.691	487.703	539.707	714.579	392.31	438.105	284.991	690.555	316.095	308.334	461.491	597.12	1246.29	1652.73	251.975	289.976	265.49	351.406	410.039	273.177	427.141	1106.3	660.058	1923.24	496.765	638.803	595.88	0.748406
P09543	CN37	CNP	CN37_HUMAN 2',3'-cyclic-nucleotide 3'-phosphodiesterase	165.836	223.793	237.915	266.118	846.618	1495.18	2335.43	707.199	925.405	1032.68	210.538	338.833	192.191	1913.25	843.238	1301.46	987.78	796.609	1162.26	1656.81	250.18	320.586	342.394	1338.74	854.475	523.905	2078.42	979.788	1086.77	955.151	823.617	940.297	873.04	0.913543
P09871	C1S	C1S	C1S_HUMAN Complement C1s subcomponent	93.7827	95.5715	84.1432	174.398	110.679	194.842	86.2936	348.937	464.845	304.742	97.3507	349.675	173.213	53.9925	92.4586	75.5504	170.123	402.392	312.309	1037.67	151.776	311.913	166.028	65.5207	122.695	104.478	77.9631	256	286.821	487.398	195.823	276.473	203.059	0.618014
P10114	RAP2A	RAP2A	RAP2A_HUMAN Ras-related protein Rap-2a	32.892	57.9157	57.772	51.0812	215.791	232.467	402.889	305.056	331.923	337.723	55.8957	35.0681	36.887	298.917	186.821	262.112	192.714	379.728	447.777	309.547	34.5702	34.5923	57.8887	238.465	279.455	133.523	247.082	322.576	293.226	618.505	202.551	220.547	225.988	0.939703
P10644	KAP0	PRKAR1A	KAP0_HUMAN cAMP-dependent protein kinase type I-alpha regulatory subunit	43.3834	35.1336	58.8552	55.2973	262.322	233.267	256.365	139.913	157.263	212.161	38.5774	47.9591	33.2019	316.675	189.012	251.949	211.025	162.898	252.376	178.618	48.7238	37.7355	49.0053	245.064	221.203	155.51	270.45	195.66	140.813	310.121	145.396	168.229	167.428	0.835767
P11215-2	ITAM	ITGAM	ITAM_HUMAN Isoform 2 of Integrin alpha-M	19.0025	15.9928	82.916	23.0754	57.5287	79.6946	269.648	335.794	265.578	349.389	43.468	50.8851	30.0915	128.845	77.2759	356.365	218.921	225.04	606.061	357.54	22.1706	35.4893	15.0925	165.27	116.222	95.8558	157.804	252.078	835.223	751.203	149.862	209.449	244.641	0.622582
P11216	PYGB	PYGB	PYGB_HUMAN Glycogen phosphorylase, brain form	29.9006		79.61	54.7236	367.103	164.416	200.314	292.716	255.396	307.895	60.5901	46.3496	33.1839	339.241	231.144	218.449	324.084	221.916	400.841	378.666	29.0274	49.4104	33.3747	214.878	204.665	143.037	187.552	261.024	322.822	579.912	194.675	225.446	202.57	0.887722
P11217	PYGM	PYGM	PYGM_HUMAN Glycogen phosphorylase, muscle form	32.0624	16.3692	76.0363	62.878	34.3984	36.4905	39.0503	63.3866	78.4233	80.0997	38.0983	49.7826	30.0248	32.805	25.789	40.6546	64.2402	43.7408	84.8886	87.9566	24.8907	40.5146	27.7968	32.3103	32.1965	42.3517	50.5697	70.7987	111.569	78.4002	51.9195	49.7981	51.1398	0.980803
P11717	MPRI	IGF2R	MPRI_HUMAN Cation-independent mannose-6-phosphate receptor	179.158	214.419	187.63	139.375	243.173	206.004	280.05	183.438	141.873	130.273	92.5258	141.981	110.888	251.912	208.396	270.134	301.52	148.732	151.273	107.974	216.708	157.114	95.0385	339.345	367.408	268.127	227.11	316.137	297.682	168.911	190.539	178.534	245.358	0.104668
P11940	PABP1	PABPC1	PABP1_HUMAN Polyadenylate-binding protein 1	142.79	75.6075	90.3848	84.2347	108.393	79.5294	60.0201	42.4434	46.8549	40.0304	104.639	89.6574	95.7362	69.7609	53.5102	90.2658	53.9808	71.1844	32.5962	44.4668	133.167	90.8683	135.497	55.9438	82.9243	69.3565	56.7775	60.0911	35.5033	42.6397	77.0288	70.5798	76.2769	0.876952
P12236	ADT3	SLC25A6	ADT3_HUMAN ADP/ATP translocase 3	1239.54	95.8134	141.287	66.4962	66.1981	1068.85	232.617	212.34	334.146	256.91	47.1256	628.485	638.772	255.97	565.267	268.028	241.017	333.953	294.008	392.221	56.3077	550.49	661.823	831.608	100.144	213.461	1054.47	358.323	790.038	348.459	371.42	366.485	496.512	0.614333
P12814-4	ACTN1	ACTN1	ACTN1_HUMAN Isoform 4 of Alpha-actinin-1	34.8286	41.8021	37.8471	39.6886	184.398	269.918	203.632	275.086	214.784	257.75	36.5637	37.686	34.9406	112.055	191.621	174.479	256	248.303	196.319	201.121	65.218	33.0458	53.0624	241.87	232.747	307.242	304.09	238.708	263.457	232.312	155.973	148.909	197.175	0.511177
P13611	CSPG2	VCAN	CSPG2_HUMAN Versican core protein	18.2323	19.7516	137.829	34.7529	18.5274	42.1508	77.0087	55.3301	73.8041	72.0089	139.074	70.9447	23.0425	201.877	24.7718	58.2692	64.1514	41.5177	62.5209	126.88	16.2342	58.3843	25.4853	46.8991	42.328	28.0198	101.53	64.268	96.1404	143.94	54.9395	81.305	62.3229	0.425072
P13746-2	1A11	HLA-A	1A11_HUMAN Isoform 2 of HLA class I histocompatibility antigen, A-11 alpha chain	58.677	20.3995	551.369	47.7589	163.557	65.1284	128.355	509.769	473.585	408.721	174.865	88.1758	65.3255	256.03	69.1692	213.57	270.235	312.823	747.403	708.774	149.192	181.008	80.779	158.827	153.676	81.4595	110.164	280.906	1578.5	515.45	242.732	290.637	328.996	0.838689
P13796	PLSL	LCP1	PLSL_HUMAN Plastin-2	130.904	100.109	61.3778	76.1318	30.3221	39.6864	188.037	148.336	159.821	136.894	52.4857	58.7154	18.1216	86.0269	55.175	196.798	79.1812	163.953	172.522	159.251	93.2595	65.0836	24.3189	73.5012	63.0259	78.6648	99.3235	135.722	224.063	328.671	107.162	104.223	118.563	0.893062
P13804	ETFA	ETFA	ETFA_HUMAN Electron transfer flavoprotein subunit alpha, mitochondrial	89.7924	40.1907	14.569	25.1185	15.8841	148.109	52.6843	195.826	242.058	154.982	18.6839	58.2071	59.4592	27.1092	85.9504	31.0417	378.271	318.515	94.9279	142.711	31.545	46.7223	55.1477	111.683	53.8135	61.9753	133.064	174.38	82.1239	59.3398	97.9214	121.488	80.9795	0.60935
P13807	GYS1	GYS1	GYS1_HUMAN Glycogen [starch] synthase, muscle	35.1221	65.831	161.497	103.223	150.276	86.1667	65.484	99.3093	88.4596	138.597	100.148	40.6479	67.3251	132.669	146.416	119.088	122.917	52.6918	95.5017	68.1738	54.6406	73.8989	64.2944	75.6226	89.2976	50.1339	60.8992	34.4765	70.308	95.8874	99.3965	94.5579	66.9459	0.0774503
P14550	AK1A1	AKR1A1	AK1A1_HUMAN Alcohol dehydrogenase [NADP(+)]	233.714	301.781	147.38	246.39	553.463	256.191	255.869	530.992	542.256	490.945	262.974	205.495	274.722	234.139	262.123	275.365	635.392	523.915	775.609	673.084	290.424	252.244	430.257	291.856	560.052	381.58	261.278	827.065	602.997	788.45	355.898	412.282	468.62	0.453857
P14735	IDE	IDE	IDE_HUMAN Insulin-degrading enzyme	73.7178	32.1335	47.7373	37.4184	163.947	133.601	137.217	110.504	244.366	188.848	52.2345	24.8961	30.5344	77.3895	97.986	331.805	186.773	201.274	109.364	135.598	32.9992	56.7266	35.3777	128.242	79.0834	159.653	141.655	178.451	85.9993	73.8708	116.949	124.785	97.2059	0.696124
P15121	ALDR	AKR1B1	ALDR_HUMAN Aldose reductase	239.778	292.596	365.871	345.492	587.792	208.507	369.965	303.747	202.008	291.793	345.23	320.703	284.481	400.496	392.54	329.98	216.929	208.242	482.137	490.01	333.709	286.277	401.316	411.455	458.246	221.359	330.775	299.02	492.103	626.078	320.755	347.075	386.034	0.416316
P15529-2	MCP	CD46	MCP_HUMAN Isoform B of Membrane cofactor protein	378.015	474.524	600.14	637.415	1169.71	656.734	960.09	854.627	682.748	731.931	452.695	648.153	419.901	1345.83	854.127	1291.97	773.045	768.106	904.981	803.229	727.004	478.914	551.477	1311.16	1136.77	739.091	688.323	932.299	1197.91	1477.8	714.593	826.204	924.074	0.300795
P15559	NQO1	NQO1	NQO1_HUMAN NAD(P)H dehydrogenase [quinone] 1	162.066	128.196	222.42	318.257	675.789	338.825	415.827	200.53	318.46	177.841	286.306	208.156	277.059	551.36	566.807	1174.1	344.274	96.4566	233.437	168.553	227.153	233.639	70.1306	271.796	490.211	267.779	336.073	135.302	152.574	679.245	295.821	390.651	286.39	0.538884
P15880	RS2	RPS2	RS2_HUMAN 40S ribosomal protein S2	458.355	160.224	156.669	147.532	530.622	1016.98	368.215	582.118	370.712	350.325	118.897	286.189	340.303	521.64	754.511	601.464	486.454	900.902	576.665	357.022	136.955	345.82	315.786	783.148	588.395	386.789	872.994	300.5	647.493	447.414	414.176	494.405	482.529	0.729535
P16930	FAAA	FAH	FAAA_HUMAN Fumarylacetoacetase	138.492	65.4286	141.804	120.051	38.9388	58.6099	107.426	208.514	210.37	268.377	90.7779	90.9642	67.122	46.985	61.8368	57.7185	361.04	227.328	228.816	224.828	133.821	98.2222	95.1706	78.4226	51.184	180.648	91.2568	180.999	214.741	226.296	135.801	145.742	135.076	0.950026
P17643	TYRP1	TYRP1	TYRP1_HUMAN 5,6-dihydroxyindole-2-carboxylic acid oxidase	95.9757	239.838	84.6571	193.377	243.324	201.691	177.173	223.194	340.249	204.42	90.601	235.819	201.234	201.163	308.814	472.511	296.762	343.881	363.639	132.295	517.717	267.536	129.42	428.071	813.268	251.46	112.981	185.513	210.337	196.859	200.39	264.672	311.316	0.260741
P17858-2	K6PL	PFKL	K6PL_HUMAN Isoform 2 of 6-phosphofructokinase, liver type	59.428	135.067	146.383	89.0004	114.127	131.228	105.965	192.537	187.928	187.729	91.1466	76.064	138.657	147.317	135.582	109.875	237.578	131.94	239.714	153.356	66.1892	131.358	127.389	62.0207	85.2087	67.3204	68.755	111.181	277.358	283.474	134.939	146.123	128.025	0.814481
P18669	PGAM1	PGAM1	PGAM1_HUMAN Phosphoglycerate mutase 1	84.7964	162.173	87.3879	129.031	481.709	125.317	97.2315	174.083	129.592	147.399	239.639	101.052	199.987	269.046	106.977	171.902	154.547	138.949	134.726	161.442	108.795	109.08	196.283	101.162	297.005	140.304	111.327	164.023	117.397	168.343	161.872	167.827	151.372	0.902104
P19320	VCAM1	VCAM1	VCAM1_HUMAN Vascular cell adhesion protein 1	16.1299	46.6774	223.616	72.4234	303.436	356.832	750.749	262.497	516.306	497.322	44.718	82.3768	43.4644	1316.07	162.529	227.56	427.381	505.954	1406.11	613.186	41.0295	53.2016	26.0297	422.123	255.2	710.566	583.36	275.326	889.756	914.36	304.599	482.934	417.095	0.570681
P20340-2	RAB6A	RAB6A	RAB6A_HUMAN Isoform 2 of Ras-related protein Rab-6A	34.8194	39.6376	48.4789	42.7742	121.823	109.965	95.8393	222.184	182.541	225.286	48.4037	32.7201	52.9581	81.8776	80.824	114.414	204.221	275.507	186.227	332.777	105.37	27.6427	55.4294	73.3811	116.228	121.037	112.989	224.54	173.245	277.192	112.335	140.993	128.705	0.758634
P20618	PSB1	PSMB1	PSB1_HUMAN Proteasome subunit beta type-1	108.368	80.6408	91.3809	111.304	172.461	173.97	143.891	63.2955	95.5145	68.8032	103.156	75.2243	65.8424	82.4799	165.808	129.136	56.2321	76.1408	59.9585	58.6717	92.4684	94.6202	93.9017	137.848	135.516	193.559	214.292	74.8016	47.699	53.2175	110.963	87.265	113.792	0.361223
P20702	ITAX	ITGAX	ITAX_HUMAN Integrin alpha-X	30.7377	11.7359	34.4701	31.5338	30.508	34.0534	74.7466	357.088	140.157	235.408	41.8283	28.2648	30.6224	55.1586	28.8786	97.1085	113.34	152.52	344.826	144.806	14.198	42.1498	23.2224	58.7895	69.63	27.1958	65.5136	110.04	268.83	403.205	98.0439	103.735	108.277	0.97983
P20774	MIME	OGN	MIME_HUMAN Mimecan	400.746	291.649	425.983	853.78	447.835	937.767	484.14	196.374	535.191	239.727	352.98	476.43	566.347	466.784	615.811	300.603	345.246	480.726	229.616	293.309	664.386	446.678	284.634	303.543	470.051	485.733	435.499	213.311	247.579	238.71	481.319	412.785	379.012	0.440909
P21291	CSRP1	CSRP1	CSRP1_HUMAN Cysteine and glycine-rich protein 1	105.05	52.8249	182.283	118.507	16.4844	27.3123	35.5717	218.317	219.344	325.501	139.859	111.828	69.7141	52.4931	13.3521	25.22	235.987	248.1	375.095	391.196	69.802	107.931	67.1874	32.6167	27.5701	21.2931	48.7756	322	323.507	881.257	130.12	166.284	190.194	0.7665
P21980	TGM2	TGM2	TGM2_HUMAN Protein-glutamine gamma-glutamyltransferase 2	29.9593	19.7497	40.5298	30.8271	142.319	192.602	142.574	123.835	182.001	199.614	43.1583	22.2642	25.563	242.186	198.768	321.604	110.255	248.484	123.894	171.64	22.369	19.0415	56.7024	136.123	239.869	154.645	113.376	161.335	381.215	173.739	110.401	150.782	145.842	0.597694
P22234-2	PUR6	PAICS	PUR6_HUMAN Isoform 2 of Multifunctional protein ADE2	173.664	135.243	152.459	176.401	145.201	113.74	115.553	31.0141	61.0994	42.695	153.859	105.137	121.15	98.0872	120.766	119.64	56.2881	47.3776	29.7459	39.2264	144.71	117.363	201.759	126.889	121.514	166.993	145.288	48.444	27.7592	46.8619	114.707	89.1278	114.758	0.443209
P22748	CAH4	CA4	CAH4_HUMAN Carbonic anhydrase 4	35.4574	24.0545	143.02	35.1714	8.95634	29.4304	42.9097	14.5133	20.7372	23.4701	36.5562	31.989	22.5902	97.0021	27.2141	61.0469	32.2904	16.7963	27.3065	70.6785	60.3904	36.9486	19.4874	43.0074	22.1245	29.8526	44.4595	25.8796	35.6925	49.6598	37.772	42.347	36.7502	0.89065
P23229	ITA6	ITGA6	ITA6_HUMAN Integrin alpha-6	321.555	369.912	427.285	464.419	492.636	338.44	528.856	1018.63	687.015	1135.63	504.957	505.285	376.309	1047	327.354	873.083	836.329	710.969	1237.29	754.999	380.284	529.845	375.156	435.794	450.616	298.421	438.928	721.071	991.805	2009.04	578.437	717.357	663.096	0.714608
P23381	SYWC	WARS	SYWC_HUMAN Tryptophan--tRNA ligase, cytoplasmic	177.081	83.8286	209.407	334.076	149.961	135.92	178.055	512.592	531.798	696.523	251.794	189.282	205.505	126.719	127.864	184.999	796.351	688.389	404.462	514.407	159.138	223.367	396.427	155.274	144.769	95.4468	121.753	491.833	461.918	446.125	300.924	348.977	269.605	0.689972
P23396-2	RS3	RPS3	RS3_HUMAN Isoform 2 of 40S ribosomal protein S3	68.2439	174.374	69.1956	66.1475	148.053	191.748	62.5885	215.825	131.586	110.843	53.9631	50.0752	75.8351	83.376	154.694	103.599	136.996	157.334	118.186	113.683	98.8117	82.2432	84.9387	107.614	120.934	122.889	114.866	119.343	182.163	99.9704	123.86	104.774	113.377	0.616786
P23490	LORI	LOR	LORI_HUMAN Loricrin	1883.22	798.446	1024.72	768.257	533.854	956.228	939.227	477.778	1063.53	1243.47	628.121	492.224	625.901	279.861	509.659	205.244	1285.23	3423.24	527.543	1163.03	807.067	1170.04	215.837	508.658	300.898	1518.19	955.552	4291.95	503.062	200.149	968.872	914.005	1047.14	0.948602
P25786-2	PSA1	PSMA1	PSA1_HUMAN Isoform Long of Proteasome subunit alpha type-1	183.602	96.0267	115.291	153.189	992.007	1146.46	848.781	519.228	538.602	454.181	108.717	68.5364	95.584	448.225	1029.06	729.057	428.235	563.6	341.936	566.596	276.854	125.129	101.535	850.23	940.888	1474.73	1123.38	549.377	344.225	326.898	504.737	437.955	611.325	0.60941
P25787	PSA2	PSMA2	PSA2_HUMAN Proteasome subunit alpha type-2	523.893	519.451	444.353	503.176	982.07	1091.16	894.752	494.215	538.535	530.438	500.686	280.453	299.9	423.606	901.575	769.184	454.423	590.041	398.268	340.334	370.321	424.535	412.079	741.638	805.367	1392.92	1057.51	535.149	417.676	403.735	652.205	495.847	656.093	0.329466
P26012	ITB8	ITGB8	ITB8_HUMAN Integrin beta-8	155.14	320.591	117.494	227.737	294.477	276.807	183.829	224.359	133.722	159.478	209.515	166.831	281.505	310.408	285.098	353.81	184.898	226.529	103.895	99.8375	170.235	191.723	199.581	317.048	506.237	263.522	201.686	152.549	88.0195	155.605	209.363	222.233	224.621	0.925537
P26641	EF1G	EEF1G	EF1G_HUMAN Elongation factor 1-gamma	23.5883	20.5372	29.5384	28.2711	1116.67	1090.41	792.808	1697.06	1290.34	1819.47	65.9776	25.6514	36.0998	786.761	1145.62	1065.46	1501.45	1273.99	1246.07	916.112	28.7947	19.6561	27.0232	827.081	1305.22	1275.06	795.672	1025.33	1110.91	1452.04	790.87	806.318	786.679	0.997216
P28161	GSTM2	GSTM2	GSTM2_HUMAN Glutathione S-transferase Mu 2	88.6746	127.006	93.859	116.381	648.671	155.209	124.847	312.997	252.121	270.423	88.4895	93.5551	206.738	222.068	195.553	171.954	166.402	156.686	379.643	309.26	170.92	87.0293	254.289	163.047	528.495	213.884	122.861	266.348	264.496	506.849	219.019	199.035	257.822	0.641925
P29317	EPHA2	EPHA2	EPHA2_HUMAN Ephrin type-A receptor 2	85.6455	96.9386	33.8866	113.831	111.789	28.4024	32.5892	77.6023	111.499	136.999	94.0923	65.5562	69.4364	21.6759	63.7426	42.4129	232.713	252.338	110.271	72.0017	73.2666	81.2357	178.228	52.2042	64.4012	50.6638	33.5853	109.533	60.3722	86.8286	82.9182	102.424	79.0318	0.606447
P29508	SPB3	SERPINB3	SPB3_HUMAN_contaminant Serpin B3	296.235	100.571	198.735	154.641	706.532	1001.86	1154.1	179.063	672.224	521.812	147.74	88.3772	120.042	463.617	554.82	1619.39	382.606	602.119	231.007	453.575	87.6636	162.806	63.1683	872.489	308.911	2278.75	1208.94	470.138	142.968	135.286	498.578	466.329	573.112	0.898958
P29992	GNA11	GNA11	GNA11_HUMAN Guanine nucleotide-binding protein subunit alpha-11	24.278	46.9193	62.4061	35.8653	96.6358	51.312	90.1442	185.592	203.705	257.797	32.7102	28.64	43.1796	44.7538	54.1854	35.0455	133.488	243.637	424.928	318.521	34.7344	24.5405	44.4821	61.7038	62.0962	72.189	49.7733	227.464	328.137	351.57	105.465	135.909	125.669	0.847028
P30153	2AAA	PPP2R1A	2AAA_HUMAN Serine/threonine-protein phosphatase 2A 65 kDa regulatory subunit A alpha isoform	83.0776	231.092	112.796	131.982	751.296	421.876	347.958	715.672	584.931	686.11	91.8002	89.9843	158.667	584.296	527.767	393.879	423.496	605.072	846.881	530.334	127.601	104.357	166.85	381.466	516.396	305.548	350.718	467.206	707.881	917.89	406.679	425.218	404.591	0.980717
P30508	1C12	HLA-C	1C12_HUMAN HLA class I histocompatibility antigen, Cw-12 alpha chain	87.1535	55.9055	152.89	114.672	111.413	131.939	155.546	381.68	351.228	435.267	116.003	118.14	68.6517	435.6	113.005	475.101	269.624	117.588	451.832	882.398	57.9653	44.376	32.5902	276.48	227.231	102.971	192.898	169.351	1094.73	699.578	197.769	304.794	289.817	0.614389
P30531	SC6A1	SLC6A1	SC6A1_HUMAN Sodium- and chloride-dependent GABA transporter 1	23.0225	79.4043	511.016	142.543	151.632	103.017	266.81	238.884	425.298	271.234	37.812	83.169	24.1762	326.42	60.367	53.8983	112.522	119.689	344.331	695.98	108.555	22.0243	19.1051	204.932	106.561	47.8803	237.282	254.695	1424.72	670.883	221.286	185.836	309.663	0.629502
P30838	AL3A1	ALDH3A1	AL3A1_HUMAN Aldehyde dehydrogenase, dimeric NADP-preferring	94.0129	136.073	65.0008	122.496	153.77	77.3328	72.028	73.268	49.2588	70.6118	136.346	88.9618	144.815	73.9193	118.024	152.723	122.363	125.677	82.1344	28.5794	128.758	72.4843	175.138	87.807	134.514	85.8488	70.3877	167.921	33.3464	50.3048	91.3852	107.354	100.651	0.684214
P31939	PUR9	ATIC	PUR9_HUMAN Bifunctional purine biosynthesis protein PURH	43.1103	36.691	56.666	55.6903	177.625	127.634	154.88	122.923	114.575	134.761	52.7376	35.7844	34.072	143.777	152.419	156.067	196.941	104.827	139.432	120.559	58.2543	36.9645	42.4373	146.712	203.169	147.406	109.576	82.3243	119.842	96.4121	102.456	113.662	104.31	0.879557
P31949	S10AB	S100A11	S10AB_HUMAN Protein S100-A11	251.431	198.333	205.023	152.65	136.913	153.051	137.779	93.5549	202.504	151.509	169.584	95.2183	131.469	90.2946	72.2535	137.135	82.9971	214.804	129.778	198.257	126.088	258.093	69.392	84.3467	56.4017	255.792	146.437	143.571	301.561	74.8212	168.275	132.179	151.65	0.465479
P33121	ACSL1	ACSL1	ACSL1_HUMAN Long-chain-fatty-acid--CoA ligase 1	159.88	65.8137	48.4701	40.3309	18.2932	61.0152	24.3059	170.63	197.071	145.893	38.9202	98.3115	105.867	15.1989	34.9317	16.3697	292.805	222.459	114.119	159.068	53.3724	87.4069	119.705	36.7927	21.0197	19.6932	60.4523	146.574	114.658	87.709	93.1703	109.805	74.7383	0.548208
P34913	HYES	EPHX2	HYES_HUMAN Bifunctional epoxide hydrolase 2	23.7055	63.3999	66.3762	119.545	30.8884	33.9875	27.4974	144.005	130.094	131.884	64.3071	63.3259	73.8048	22.1898	29.2186	19.5927	195.581	130.103	125.015	105.888	97.4293	84.0488	118.379	27.201	22.9649	47.9444	27.1198	118.688	64.9009	109.596	77.1382	82.9026	71.8271	0.878947
P35030	TRY3	PRSS3	TRY3_HUMAN Trypsin-3	392.172	191.836	116.095	108.633	161.329	528.401	549.323	158.032	175.201	136.742	76.2793	177.697	207.549	201.071	249.877	357.597	338.413	292.896	104.024	124.011	249.568	198.148	179.086	317.746	334.417	823.898	568.047	104.092	58.877	44.795	251.776	212.941	287.867	0.655349
P35232	PHB	PHB	PHB_HUMAN Prohibitin	2960.99	289.646	141.282	75.8125	120.75	3134.41	221.035	65.7716	117.642	43.1841	76.2121	1528.31	1629.77	322.182	1697.66	278.204	57.4044	1691.63	644.891	125.945	119.896	1491.17	1709.58	2304.93	115.481	204.542	3037.36	156.516	274.567	88.1807	717.052	805.221	950.222	0.880807
P35998	PRS7	PSMC2	PRS7_HUMAN 26S protease regulatory subunit 7	104.96	118.903	114.999	151.466	311.277	266.279	210.44	274.931	311.797	375.657	155.631	93.6025	115.126	322.13	352.193	390.468	267.575	311.46	309.963	270.1	97.5742	102.105	132.328	219.525	251.803	237.818	189.497	275.791	243.574	277.974	224.071	258.825	202.799	0.391504
P36269-3	GGT5	GGT5	GGT5_HUMAN Isoform 3 of Gamma-glutamyltransferase 5	43.5791	59.6591	270.736	84.799	43.5942	49.8414	100.169	88.1494	238.86	150.279	76.1102	57.0809	81.0385	227.382	16.7599	83.0008	92.7397	61.5255	211.324	906.731	102.839	73.2936	47.4373	82.6929	15.4586	14.0552	86.504	109.004	1194.98	452.148	112.967	181.369	217.842	0.670661
P36969	GPX4	GPX4	GPX4_HUMAN Phospholipid hydroperoxide glutathione peroxidase, mitochondrial	160.179	132.983	122.083	147.706	441.405	180.248	264.764	276.525	248.113	349.278	101.579	104.79	133.097	217.797	378.714	355.105	360.654	229.174	289.186	305.522	171.809	104.703	164.53	304.58	416.596	267.798	177.249	289.707	218.355	282.414	232.328	247.562	239.774	0.944516
P38606	VATA	ATP6V1A	VATA_HUMAN V-type proton ATPase catalytic subunit A	239.986	385.078	441.364	446.531	912.051	771.745	1379.8	719.698	751.22	903.213	293.909	313.911	258.232	1847.42	644.549	1035.92	1552.54	731.708	959.52	819.761	288.276	315.626	482.915	742.487	855.98	1026.28	914.336	730.297	700.275	719.515	695.068	845.746	677.599	0.574302
P38646	GRP75	HSPA9	GRP75_HUMAN Stress-70 protein, mitochondrial	717.885	174.025	523.437	668.14	252.923	229.996	287.703	447.255	470.192	452.028	625.199	436.093	554.483	173.454	238.793	256.23	597.624	612.749	326.314	371.911	599.419	543.057	975.428	229.2	315.544	353.572	285.006	566.192	293.512	360.418	422.358	419.285	452.135	0.91714
P40123	CAP2	CAP2	CAP2_HUMAN Adenylyl cyclase-associated protein 2	407.823	460.121	478.906	515.901	558.577	457.217	462.06	482.121	420.345	568.18	475.373	365.765	445.898	474.947	465.235	439.441	364.915	497.514	547.51	338.533	391.668	440.751	500.647	460.235	495.984	428.126	431.397	339.353	411.504	530.57	481.125	441.513	443.024	0.25111
P40227	TCPZ	CCT6A	TCPZ_HUMAN T-complex protein 1 subunit zeta	46.0782	145.715	50.2067	104.72	1218.82	991.44	670.668	1471.18	1138.79	1291.59	77.3001	71.5679	99.1468	695.466	1060.37	940.125	1369.27	1226.53	812.75	771.861	105.563	77.2107	109.557	807.977	1114.53	852.295	684.662	1034.88	749.572	807.021	712.921	712.438	634.327	0.918204
P41222	PTGDS	PTGDS	PTGDS_HUMAN Prostaglandin-H2 D-isomerase	25.4097	26.5474	37.0354	70.9659	361.49	1397.73	533.581	775.067	1207.38	921.748	31.1097	526.256	82.1221	210.953	605.313	436.524	759.093	542.299	291.254	730.648	74.7089	377.432	53.3732	298.914	278.738	121.037	185.663	554.229	525.259	391.411	535.695	421.557	286.076	0.29482
P41250	SYG	GARS	SYG_HUMAN Glycine--tRNA ligase	78.3676	109.041	54.0451	91.5468	731.312	491.015	494.581	401.116	387.34	507.279	64.5306	42.8928	68.9529	469.187	664.866	571.854	430.888	528.114	482.467	351.587	88.0451	56.1178	132.434	547.902	964.839	705.695	402.299	368.254	330.497	529.344	334.564	367.534	412.543	0.786948
P42330	AK1C3	AKR1C3	AK1C3_HUMAN Aldo-keto reductase family 1 member C3	991.484	326.846	249.032	226.203	342.225	616.672	224.576	26.8126	46.1918	24.7915	116.3	519.062	570.661	220.532	435.34	103.713	24.954	59.3421	88.6998	42.349	419.214	514.424	498.55	567.004	218.809	193.091	594.802	40.0493	47.3671	50.8793	307.483	218.095	314.419	0.632388
P43003	EAA1	SLC1A3	EAA1_HUMAN Excitatory amino acid transporter 1	52.6396	54.5122	147.088	53.3772	315.572	538.294	916.907	56.9866	79.3671	74.2847	54.2748	71.0544	36.2964	1084.9	296.606	460.547	55.1166	47.2682	84.0784	132.896	63.3852	42.4956	49.5681	826.563	445.253	548.683	755.965	102.272	179.975	191.936	228.903	232.304	320.61	0.752694
P43004	EAA2	SLC1A2	EAA2_HUMAN Excitatory amino acid transporter 2	85.8169	36.1155	313.49	101.551	99.997	162.21	1145.66	190.699	236.318	475.368	110.204	96.6324	47.4002	1263.35	87.1586	386.305	384.432	323.501	729.112	887.356	43.1313	50.8755	48.9603	257.987	188.11	71.5274	452.338	886.942	458.232	1552.43	284.723	431.545	401.053	0.704946
P43007	SATT	SLC1A4	SATT_HUMAN Neutral amino acid transporter A	42.2457	29.4428	74.0631	24.2604	18.1399	49.236	137.213	116.752	94.0594	147.109	31.0198	24.8607	27.306	110.651	24.679	40.5325	152.358	110.837	176.243	235.845	28.1258	24.9609	20.2919	60.4708	36.4109	29.8058	61.8278	203.976	237.503	355.769	73.2521	93.4332	105.914	0.69186
P46781	RS9	RPS9	RS9_HUMAN 40S ribosomal protein S9	403.101	606.536	410.204	335.37	502.411	1014.49	453.311	993.799	715.151	634.194	289.146	334.57	462.762	509.126	718.554	528.046	927.096	1033.6	697.772	551.325	328.945	429.067	367.405	778.737	591.533	569.495	819.612	567.222	927.598	574.202	606.857	605.2	595.382	0.992523
P47755	CAZA2	CAPZA2	CAZA2_HUMAN F-actin-capping protein subunit alpha-2	183.844	144.735	197.717	210.392	164.588	112.17	154.87	189.307	165.024	229.35	165.769	139.986	152.869	120.344	138.751	160.463	217.398	208.989	228.738	197.749	161.5	167.756	250.076	136.087	148.583	135.015	128.947	202.129	200.431	222.28	175.2	173.106	175.28	0.989412
P47929	LEG7	LGALS7	LEG7_HUMAN_contaminant Galectin-7	203.246	57.315	75.9874	117.325	182.443	478.563	191.645	277.66	381.568	466.929	105.483	53.488	52.9801	151.991	335.036	249.555	295.841	435.222	379.39	522.544	48.9745	167.957	27.2623	190.126	85.348	371.726	302.327	576.042	343.78	175.619	243.268	258.153	228.916	0.922707
P49327	FAS	FASN	FAS_HUMAN Fatty acid synthase	120.051	71.6693	55.2393	85.6321	234.062	213.187	180.022	150.657	184.07	181.331	82.0812	35.9387	40.6607	190.989	248.788	143.338	163.704	242.054	148.759	136.719	51.4009	89.1194	41.2394	201.376	180.853	420.03	282.166	140.008	144.08	117.03	147.592	143.303	166.73	0.812959
P49368	TCPG	CCT3	TCPG_HUMAN T-complex protein 1 subunit gamma	47.3519	55.1406	31.6937	42.7104	876.891	841.935	440.24	1073.54	812.771	893.919	33.9227	43.7317	54.8324	515.137	863.23	737.704	783.7	875.887	682.371	573.417	58.0732	41.1697	52.6273	552.395	759.958	498.617	431.752	664.935	617.666	738.293	511.619	516.393	441.549	0.873548
P49419	AL7A1	ALDH7A1	AL7A1_HUMAN Alpha-aminoadipic semialdehyde dehydrogenase	98.1165	59.2166	123.368	140.457	374.766	304.553	392.795	553.547	608.575	573.009	108.71	98.4582	97.9217	229.47	285.876	229.691	603.897	622.034	547.328	629.171	116.734	105.756	111.216	375.451	331.261	307.17	308.768	493.848	520.754	963.798	322.84	345.256	363.476	0.927029
P49591	SYSC	SARS	SYSC_HUMAN Serine--tRNA ligase, cytoplasmic	48.249	107.717	67.9062	70.8054	60.6276	42.2556	33.1873	33.789	39.5852	62.9875	57.8773	65.3937	68.3302	30.801	43.606	32.7516	26.5375	35.6526	48.0205	41.3226	91.4148	66.4958	113.679	36.0171	50.2612	32.5851	29.5977	39.6017	46.7544	57.2014	56.7109	45.0293	56.3608	0.419415
P49721	PSB2	PSMB2	PSB2_HUMAN Proteasome subunit beta type-2	48.3428	59.6498	32.2528	30.0999	27.4907	30.1405	37.3539	33.4588	52.8913	37.1253	30.7321	25.7812	18.0316	13.5709	25.09	13.0858	48.7383	66.5115	31.8714	42.4722	43.8326	29.0388	37.4772	22.4297	18.5561	47.6608	30.8205	47.9348	27.3919	33.6865	38.8806	31.5885	33.8829	0.451218
P49773	HINT1	HINT1	HINT1_HUMAN Histidine triad nucleotide-binding protein 1	107.991	106.794	103.111	133.297	551.836	266.054	309.951	62.1944	179.434	149.225	169.704	92.0418	121.986	571.245	395.061	444.488	189.577	136.666	130.129	173.254	155.451	90.7859	172.067	454.408	465.28	327.346	331.116	122.642	148.35	181.666	196.989	242.415	244.911	0.727808
P50443	S26A2	SLC26A2	S26A2_HUMAN Sulfate transporter	64.3707	88.0268	431.775	105.404	65.982	143.486	41.1002	31.7331	72.7849	40.5719	74.3612	51.952	52.086	129.814	38.8203	66.9928	97.3767	77.3934	45.7674	77.726	93.7173	97.4183	72.452	90.4483	40.5197	40.0375	89.9986	49.5884	232.958	82.3902	108.523	71.229	88.9529	0.563466
P50895	BCAM	BCAM	BCAM_HUMAN Basal cell adhesion molecule	25.6574	18.5934	61.9637	35.7465	27.1949	24.2821	34.2274	50.9331	67.5843	42.6611	34.5481	34.3309	26.112	34.7464	25.5896	36.0982	64.3639	50.0772	51.6508	74.0483	29.687	76.5289	50.881	27.9211	17.9572	36.3061	51.2347	52.538	140.91	64.4504	38.8844	43.1565	54.8414	0.330013
P51151	RAB9A	RAB9A	RAB9A_HUMAN Ras-related protein Rab-9A	82.7793	143.614	132.559	114.936	92.526	97.5136	126.781	147.199	136.534	161.322	108.241	67.4719	65.6897	104.291	122.419	125.385	250.438	196.885	172.051	135.887	118.266	80.5495	147.766	107.993	166.884	69.4237	90.172	147.776	137.748	215.823	123.576	134.876	128.24	0.850747
P51178-2	PLCD1	PLCD1	PLCD1_HUMAN Isoform 2 of 1-phosphatidylinositol 4,5-bisphosphate phosphodiesterase delta-1	53.4127	46.4414	144.219	69.4028	118.474	84.1047	163.12	241.469	191.514	264.802	66.0886	61.2829	58.5247	143.078	86.2481	109.915	187.639	177.861	391.903	283.513	63.2371	61.9786	72.8362	180.887	133.124	91.1846	179.968	234.547	408.202	369.322	137.696	156.605	179.529	0.678378
P52566	GDIR2	ARHGDIB	GDIR2_HUMAN Rho GDP-dissociation inhibitor 2	104.723	95.3071	225.304	111.433	25.1541	40.3304	66.2166	124.4	199.984	212.728	213.38	132.659	139.56	45.5137	35.697	72.0058	200.856	252.763	137.336	117.411	79.8555	89.0038	67.5004	54.9046	37.2293	92.5889	82.361	112.173	174.885	151.672	120.558	134.718	94.2174	0.361063
P52907	CAZA1	CAPZA1	CAZA1_HUMAN F-actin-capping protein subunit alpha-1	117.78	94.7044	93.3989	78.8666	46.0013	34.7181	52.5867	77.5172	93.7859	83.1197	83.4197	81.2163	78.0687	36.6555	38.3038	45.2158	102.149	78.7132	62.6665	65.31	100.482	68.121	85.8161	56.567	54.8136	43.536	40.8834	82.0938	68.5294	60.3672	77.2479	67.1719	66.1209	0.475986
P53004	BIEA	BLVRA	BIEA_HUMAN Biliverdin reductase A	35.1578	83.8582	80.9554	64.2691	34.9788	38.1253	41.9725	254.249	436.195	330.53	53.5887	54.8714	53.4042	62.1312	29.8756	39.2469	369.127	375.032	324.107	363.931	52.5047	29.772	53.1839	40.4316	32.7199	50.3293	44.5764	280.725	424.92	393.967	140.029	172.532	140.313	0.866563
P53618	COPB	COPB1	COPB_HUMAN Coatomer subunit beta	122.509	240.973	76.7735	148.752	96.2155	66.7494	36.3145	211.976	136.351	120.021	93.0114	111.615	147.7	33.3155	48.5494	31.2799	116.252	178.929	91.3304	85.5057	188.041	161.43	224.405	58.4875	150.567	57.2784	42.7176	112.232	119.964	106.572	125.663	93.7489	122.169	0.406496
P53794	SC5A3	SLC5A3	SC5A3_HUMAN Sodium/myo-inositol cotransporter	22.7007	37.4036	22.5842	35.1177	71.9352	48.4667	39.1191	131.962	104.875	110.222	32.1234	31.2628	29.0725	39.72	35.5827	38.1522	175.35	151.384	47.8936	81.0996	55.2194	15.6026	35.3039	87.1856	106.203	44.4877	37.8432	123.195	66.5895	105.005	62.4385	66.164	67.6634	0.963086
P53990-5	IST1	IST1	IST1_HUMAN Isoform 5 of IST1 homolog	129.365	176.252	95.6793	61.7934	1409.41	628.838	613.509	367.579	301.531	230.559	151.375	76.1062	92.1472	687.727	735.278	481.799	364.673	356.898	317.238	251.758	112.337	71.8757	166.977	750.445	1343.5	906.404	740.914	534.952	289.486	374.877	401.452	351.5	529.177	0.526727
P57721	PCBP3	PCBP3	PCBP3_HUMAN Poly(rC)-binding protein 3	581.985	340.177	394.437	678.361	665.245	533.573	366.42	137.633	155.37	147.356	582.556	408.294	534.186	662.311	579.161	612.697	194.091	173.182	116.031	106.319	355.577	546.078	580.911	451.327	619.735	370.423	355.88	129.351	102.376	94.7272	400.056	396.883	360.639	0.898382
P61020	RAB5B	RAB5B	RAB5B_HUMAN Ras-related protein Rab-5B	111.824	236.382	166.765	202.419	35.5585	19.7688	23.2742	245.909	185.152	211.114	146.383	149.553	178.739	24.6928	25.8978	17.1098	151.001	209.235	296.421	328.546	215.233	134.305	284.857	32.599	55.0763	291.208	25.3813	268.143	313.553	439.695	143.817	152.758	206.005	0.431963
P61163	ACTZ	ACTR1A	ACTZ_HUMAN Alpha-centractin	110.273	143.718	109.23	222.512	581.484	357.704	248.672	185.071	158.956	164.362	135.874	152.09	216.213	378.587	382.414	446.34	119.602	228.327	142.708	108.852	162.451	173.997	315.827	331.043	573.034	333.431	289.175	152.706	172.976	187.824	228.198	231.101	269.247	0.747856
P61626	LYSC	LYZ	LYSC_HUMAN Lysozyme C	43.2	16.8788	16.9956	25.9286	83.5705	472.406	278.959	29.8811	223.955	90.6133	42.1359	51.6471	99.4256	129.831	174.118	175.147	72.3296	138.722	23.1067	61.4535	19.4664	26.204	21.6585	113.311	95.8854	630.515	317.537	80.7957	36.5742	14.2103	128.239	96.7917	135.616	0.821433
P62241	RS8	RPS8	RS8_HUMAN 40S ribosomal protein S8	63.0098	30.8946	34.8161	23.2659	27.278	16.885	22.6664	51.9552	51.1539	52.7042	29.0785	65.6824	36.281	22.8897	23.9729	27.002	46.2214	66.979	51.0108	44.8463	39.3165	35.9217	24.6847	10.5255	27.894	31.0331	21.9252	38.8474	52.9092	46.8722	37.4629	41.3964	32.9929	0.466315
P62753	RS6	RPS6	RS6_HUMAN 40S ribosomal protein S6	96.1774	418.344	123.556	94.6517	97.7197	110.579	88.4045	125.834	51.5784	67.5808	119.98	104.131	117.671	103.89	100.685	102.205	54.8919	84.0532	86.0394	71.4279	126.225	129.089	133.458	81.2965	96.0036	142.589	105.454	89.8957	99.7172	57.3511	127.443	94.4973	106.108	0.509035
P63151-2	2ABA	PPP2R2A	2ABA_HUMAN Isoform 2 of Serine/threonine-protein phosphatase 2A 55 kDa regulatory subunit B alpha isoform	55.7849	45.9289	64.7368	71.8037	186.19	176.196	179.381	84.4273	81.2448	141.12	48.8377	43.2686	57.9063	160.138	147.344	209.975	173.893	85.6274	118.588	80.0746	67.3241	44.7412	58.6556	131.5	154.736	191.853	138.036	89.6311	123.923	98.7002	108.681	112.565	109.91	0.986421
P67809	YBOX1	YBX1	YBOX1_HUMAN Nuclease-sensitive element-binding protein 1	287.81	223.336	613.045	238.05	182.698	260.202	424.676	440.196	178.566	396.538	697.416	302.473	352.094	1050.67	236.691	240.123	384.614	189.372	361.62	268.544	313.184	235.749	175.467	360.386	188.539	228.307	361.395	216.336	334.711	475.709	324.512	408.361	288.978	0.337755
P68431	H31	HIST1H3A	H31_HUMAN Histone H3.1	1986.31	264.488	308.517	215.91	201.261	2862.69	711.274	470.823	447.934	239.391	286.31	1009.06	1228.01	247.128	1489.23	494.88	363.194	1583.73	558.422	265.483	118.197	927.946	1126.04	2019.55	518.37	1390.02	2552.97	435.023	315.069	158.52	770.86	752.544	956.171	0.808998
P78385	KRT83	KRT83	KRT83_HUMAN_contaminant Keratin, type II cuticular Hb3	87.7153	34.0035	36.2349	32.4297	16.5808	22.3184	25.9104	102.233	119.397	79.4185	72.6991	39.491	46.7582	13.2991	506.535	23.1256	101.507	79.459	61.0771	51.0996	46.3673	32.9117	51.3846	16.3534	10.0177	146.008	51.2909	64.7143	51.3973	43.0271	55.6241	99.505	51.3472	0.422299
P78417	GSTO1	GSTO1	GSTO1_HUMAN Glutathione S-transferase omega-1	166.279	215.584	165.376	117.496	268.979	112.933	136.29	270.394	289.286	293.117	148.159	100.312	181.775	127.131	107.938	135.39	215.718	270.672	423.928	470.469	186.096	120.364	136.769	113.778	217.337	204.925	149.453	414.195	400.787	548.539	203.574	218.149	249.224	0.700941
P80723	BASP1	BASP1	BASP1_HUMAN Brain acid soluble protein 1	16.7108	12.3756	30.0642	23.6803	133.123	168.128	142.052	349.211	214.604	195.378	32.5106	33.7956	37.9728	109.696	91.3104	238.8	184.112	220.619	142.293	145.223		24.434	103.115	82.4205	191.423	105.25	72.6578	222.095	121.447	154.15	128.533	123.633	119.666	0.974796
Q00765	REEP5	REEP5	REEP5_HUMAN Receptor expression-enhancing protein 5	78.4348	92.2627	101.139	93.9553	1967.48	349.682	366.453	461.291	319.133	475.879	101.185	191.376	277.688	1151.08	598.097	469.583	492.12	316.169	870.642	342.183	88.6917	120.497	52.3336	382.415	359.024	396.156	313.408	290.718	892.134	1236.03	430.571	481.012	413.14	0.93571
Q01581	HMCS1	HMGCS1	HMCS1_HUMAN Hydroxymethylglutaryl-CoA synthase, cytoplasmic	1121.5	257.879	102.505	119.94	81.3546	853.786	154.097	152.819	176.503	98.2836	90.3604	559.284	529.016	108.005	537.127	82.4679	153.263	960.127	331.719	167.161	220.745	558.069	587.545	702.955	163.473	133.318	831.49	159.219	76.5872	62.7018	311.867	351.853	349.61	0.950892
Q01650	LAT1	SLC7A5	LAT1_HUMAN Large neutral amino acids transporter small subunit 1	106.087	164.51	186.48	157.546	369.329	265.959	328.692	452.753	222.207	272.385	139.957	102.73	106.035	576.867	438.537	380.708	202.579	224.736	263.697	355.469	153.635	116.444	101.068	365.924	472.397	196.375	326.862	299.147	182.482	386.72	252.595	279.131	260.105	0.898259
Q01813	K6PP	PFKP	K6PP_HUMAN 6-phosphofructokinase type C	49.8397	33.1961	38.1953	34.5686	106.429	160.927	123.414	450.526	273.152	390.691	44.4188	34.2242	71.2017	76.2437	73.1461	96.271	626.703	445.181	258.831	216.805	43.2694	50.6448	83.2509	84.6093	134.367	197.389	139.099	265.31	224.869	352.637	166.094	194.303	157.545	0.860475
Q02790	FKBP4	FKBP4	FKBP4_HUMAN Peptidyl-prolyl cis-trans isomerase FKBP4	168.832	133.644	145.9	186.853	828.556	555.272	527.439	356.98	303.725	463.214	180.658	151.603	181.489	586.461	754.082	645.981	419.986	339.042	381.741	266.942	155.721	137.134	212.856	701.457	843.576	663.548	549.668	312.697	294.879	363.015	367.042	390.798	423.455	0.859263
Q03135	CAV1	CAV1	CAV1_HUMAN Caveolin-1	30.6629	95.9815	260.5	78.7103	191.682	246.15	706.704	303.132	542.628	316.399	40.6906	58.6547	51.6151	1347.2	174.746	210.215	98.0151	222.671	1006.57	650.857	73.5226	45.8227	19.5907	894.966	156.907	131.262	617.157	272.691	2062.59	903.954	277.255	386.123	517.847	0.528259
Q07866-9	KLC1	KLC1	KLC1_HUMAN Isoform I of Kinesin light chain 1	57.9592	55.4078	72.6193	78.3837	82.9056	56.1542	61.2236	162.301	144.777	158.333	64.8449	47.7499	63.9895	31.092	49.4832	52.2409	213.169	155.297	122.386	118.57	60.618	71.9515	64.161	53.7515	69.7957	51.3754	51.5283	119.193	120.268	125.626	93.0064	91.8823	78.8268	0.746381
Q07954	LRP1	LRP1	LRP1_HUMAN Prolow-density lipoprotein receptor-related protein 1	68.4399	61.6284	126.15	60.5315	384.696	392.41	593.025	699.371	1036.78	828.365	58.8637	66.3201	200.854	764.146	247.536	379.047	1680.16	745.077	1303.57	1310.21	75.6591	45.5964	56.1192	445.033	383.37	400.365	723.015	1427.97	3050.37	1835.9	425.139	675.579	844.34	0.404073
Q07955-2	SRSF1	SRSF1	SRSF1_HUMAN Isoform ASF-2 of Serine/arginine-rich splicing factor 1	25.0058	50.7074	682.967	109.087	391.579	153.83	325.506	406.148	42.0405	52.3821	126.33	41.281	32.3521	282.553	197.519	788.6	125.26	36.745	44.7022	48.478	61.2318	73.7887	19.7991	227.201	102.735	179.236	192.382	63.2436	119.347	48.6344	223.925	172.382	108.76	0.404351
Q12765-2	SCRN1	SCRN1	SCRN1_HUMAN Isoform 2 of Secernin-1	214.339	100.581	137.835	177.527	105.967	157.641	251.081	149.987	136.622	189.571	100.56	197.736	155.809	129.857	113.267	146.243	230.499	169.929	208.91	251.016	174.886	149.442	200.51	143.692	172.148	266.755	192.321	209.019	193.98	198.209	162.115	170.383	190.096	0.367457
Q13491-4	GPM6B	GPM6B	GPM6B_HUMAN Isoform 4 of Neuronal membrane glycoprotein M6-b	403.379	118.673	1122.82	360.717	290.434	509.73	819.735	271.439	205.312	410.403	721.674	474.139	346.184	2259.31	162.108	540.312	198.201	485.273	678.671	131.555	426.316	200.774	839.981	255.168	1425.99	342.414	860.858	726.018	435.425	1770.7	451.264	599.743	728.364	0.471088
Q13683	ITA7	ITGA7	ITA7_HUMAN Integrin alpha-7	29.2378	38.1939	69.0151	44.0608	35.2003	30.3347	33.0587	36.4405	33.6166	48.4201	38.7537	41.8201	30.7153	87.3415	20.3079	31.7806	39.6094	52.8902	42.9902	63.8363	55.3965	36.4126	26.4064	32.6357	29.5357	43.8396	53.813	45.5622	53.861	132.314	39.7579	45.0045	50.9777	0.524932
Q13765-2	NACA	NACA	NACA_HUMAN Isoform 2 of Nascent polypeptide-associated complex subunit alpha	24.6635	26.2069	63.3371	26.8994	426.146	286.881	250.603	153.481	136.827	302.606	50.2035	19.1997	28.2515	235.223	348.499	445.269	190.559	136.578	256.514	136.529	29.4683	32.801	25.4857	249.419	327.793	381.738	195.892	131.286	134.928	295.481	169.765	184.683	180.429	0.969193
Q13838-2	DX39B	DDX39B	DX39B_HUMAN Isoform 2 of Spliceosome RNA helicase DDX39B	113.473	128.278	171.661	169.259	183.47	102.844	136.096	184.401	129.737	161.682	195.212	147.107	168.497	281.718	159.155	201.719	124.544	116.253	177.176	167.858	155.57	124.403	150.628	160.012	165.668	99.8525	148.763	102.522	194.424	240.799	148.09	173.924	154.264	0.336644
Q14019	COTL1	COTL1	COTL1_HUMAN Coactosin-like protein	122.876	104.07	196.447	149.533	343.694	200.023	361.54	382.636	433.354	513.221	178.947	167.214	135.263	512.278	272.617	461.59	572.261	395.576	367.62	459.628	121.301	116.561	136.177	353.949	378.983	192.744	344.888	364.837	394.065	523.901	280.739	352.299	292.741	0.51341
Q14574	DSC3	DSC3	DSC3_HUMAN_contaminant Desmocollin-3	54.5904	42.8471	32.9565	41.5892	86.9787	148.449	205.602	41.7067	76.154	55.4545	62.8258	24.8691	15.4201	76.3132	99.1252	103.885	66.5212	88.9828	31.0514	55.2098	22.0716	31.6571	14.6386	130.658	99.3314	360.855	244.426	59.1468	29.3409	15.3189	78.6328	62.4203	100.744	0.540282
Q14914	PTGR1	PTGR1	PTGR1_HUMAN Prostaglandin reductase 1	94.7919	112.226	51.3677	52.0743	70.7442	35.956	55.2544	235.568	156.144	87.5318	38.3724	52.7518	60.5782	95.8654	49.9434	43.5665	239.369	336.928	379.099	48.8833	66.5705	46.2426	52.6889	57.377	70.0956	41.7136	51.6749	79.5039	782.597	504.522	95.1658	134.536	175.299	0.57954
Q15046-2	SYK	KARS	SYK_HUMAN Isoform Mitochondrial of Lysine--tRNA ligase	30.9252	74.9278	49.6605	108.6	181.023	156.229	125.854	108.498	72.188	109.236	104.054	48.2752	100.672	151.493	173.981	185.888	100.527	86.757	82.0845	69.0185	77.0825	58.4278	76.3352	134.931	154.217	125.296	118.303	86.5649	54.0796	95.4819	101.714	110.275	98.0719	0.80378
Q15075	EEA1	EEA1	EEA1_HUMAN Early endosome antigen 1	81.3746	84.8019	181.048	138.213	69.5301	67.4183	70.1827	96.8095	164.277	97.3164	160.331	80.1776	122.783	74.8433	64.9226	81.7067	64.424	123.415	84.7933	77.0084	58.1802	103.483	100.762	66.5607	82.6618	65.6939	65.9834	100.279	81.4176	106.176	105.097	93.4405	83.1197	0.318216
Q15149	PLEC	PLEC	PLEC_HUMAN Plectin	689.851	220.399	322.807	374.649	34.2649	81.4461	95.5476	261.537	430.299	355.369	287.754	197.262	245.188	32.5247	65.8866	44.3112	331.557	505.688	256	341.013	302.875	746.523	180.174	54.7612	27.3274	166.073	115.471	763.839	231.034	130.267	286.617	230.719	271.834	0.82773
Q15185	TEBP	PTGES3	TEBP_HUMAN Prostaglandin E synthase 3	287.708	333.57	631.375	339.219	212.221	126.111	183.281	470.496	551.784	985.828	532.607	272.521	272.538	134.725	163.592	172.985	1241.24	415.637	831.873	481.733	266.231	359.872	366.44	123.334	156.973	133.841	124.764	443.162	547.537	645.27	412.159	451.946	316.743	0.532488
Q15286	RAB35	RAB35	RAB35_HUMAN Ras-related protein Rab-35	75.9051	107.298	83.2107	56.4916	183.738	122.659	137.065	197.951	199.837	208.891	69.8229	55.4796	66.3518	143.412	75.3628	172.99	205.284	160.524	285.431	237.401	53.9254	45.6523	87.6686	118.929	157.769	71.4204	116.273	278.278	326.063	266.042	137.305	147.206	152.202	0.917631
Q15828	CYTM	CST6	CYTM_HUMAN Cystatin-M	155.023	43.9948	77.5198	94.6179	174.464	239.2	328.379	128.54	455.671	352.939	84.5623	52.4033	39.3944	130.585	186.21	315.922	429.584	634.621	143.139	199.5	68.1678	103.636	54.6541	155.355	68.8829	500.871	339.611	978.081	143.884	79.2285	205.035	221.592	249.237	0.899037
Q16563	SYPL1	SYPL1	SYPL1_HUMAN Synaptophysin-like protein 1	142.364	238.908	92.4459	105.692	420.546	249.535	292.417	735.508	439.218	368.679	60.1366	71.3023	91.3165	407.047	500.188	340.228	298.819	312.874	753.767	368.396	105.867	118.359	62.7326	310.368	532.685	256.208	252.033	344.533	559.984	873.235	308.531	320.407	341.6	0.944291
Q16799	RTN1	RTN1	RTN1_HUMAN Reticulon-1	139.609	57.4172	80.1487	57.0726	1253.02	634.586	1261.81	381.251	453.416	508.619	49.4603	151.142	130.899	2086.79	811.884	950.659	603.704	478.47	324.73	295.96	52.6892	92.1984	32.7696	899.951	485.723	493.091	738.316	351.83	311.468	430.306	482.695	588.37	388.834	0.63869
Q4KMQ2-2	ANO6	ANO6	ANO6_HUMAN Isoform 2 of Anoctamin-6	161.284	198.047	167.958	162.102	536.82	284.36	350.549	488.817	418.845	349.076	134.956	162.501	135.204	555.181	430.177	265.259	275.855	286.113	600.258	394.037	261.401	120.194	275.556	453.571	582.196	283.707	358.276	376.496	947.073	758.291	311.786	323.954	441.676	0.266968
Q53GQ0	DHB12	HSD17B12	DHB12_HUMAN Estradiol 17-beta-dehydrogenase 12	77.4209	107.563	122.692	93.4579	98.6826	59.3188	146.831	296.629	177.132	222.695	99.897	286.524	189.95	225.583	92.0076	134.584	212.677	135.324	253.438	189.049	74.3473	120.317	36.3307	89.478	46.2896	63.2247	102.252	160.883	523.407	206.712	140.242	181.903	142.324	0.585651
Q5ZPR3	CD276	CD276	CD276_HUMAN CD276 antigen	547.94	812.597	543.446	816.936	593.365	362.768	302.163	432.665	261.507	401.205	767.688	752.323	763.987	359.769	373.472	598.616	398.823	347.739	442.889	255.059	814.45	949.209	718.51	596.268	768.54	355.853	271.823	294.772	328.54	561.477	507.459	506.037	565.944	0.774142
Q6UWE0	LRSM1	LRSAM1	LRSM1_HUMAN E3 ubiquitin-protein ligase LRSAM1	86.3656	80.8987	71.5738	55.8351	220.602	111.669	155.603	808.852	666.612	537.678	70.7138	66.1572	102.713	416.073	160.691	174.106	559.356	680.258	945.152	390.828	71.0281	38.6437	51.3497	399.813	402.605	215.856	218.493	706.94	358.26	610.054	279.569	356.605	307.304	0.815011
Q6UWP8	SBSN	SBSN	SBSN_HUMAN Suprabasin	60.1234	113.85	34.319	30.0413	129.212	147.228	220.567	67.9772	142.705	146.77	26.8914	17.2426	16.8778	89.9249	125.263	190.622	130.261	255.481	59.9253	76.171	18.4992	18.5751	21.4563	111.955	67.3422	409.618	275.401	103.422	36.2576	28.1537	109.279	98.8659	109.068	0.961578
Q7LG56-6	RIR2B	RRM2B	RIR2B_HUMAN Isoform 6 of Ribonucleoside-diphosphate reductase subunit M2 B	190.743	485.92	105.835	281.278	525.204	186.092	84.6198	210.394	125.356	172.068	305.916	193.526	407.346	182.21	331.632	166.238	168.066	203.295	200.258	115.42	393.394	223.125	729.038	211.998	542.532	225.932	131.352	136.429	86.5046	207.404	236.751	227.391	288.771	0.644853
Q86YZ3	HORN	HRNR	HORN_HUMAN_contaminant Hornerin	251.848	44.2805	101.245	58.4487	24.6918	31.6063	22.2531	67.986	165.316	221.861	98.8244	51.5341	48.3153	22.7439	23.1352	13.5112	201.414	367.502	82.445	179.315	44.2808	104.001	17.6783	29.5696	26.5802	70.4444	37.0896	126.948	53.1009	30.4712	98.9537	108.874	54.0163	0.309196
Q8N0X7	SPG20	SPG20	SPG20_HUMAN Spartin	208.981	275.226	171.06	237.937	269.864	179.029	151.054	212.844	174.138	243.22	252.248	211.089	247.65	274.565	219.355	290.013	272.427	171.724	232.529	139.08	204.794	277.842	231.015	241.789	329.933	160.167	143.08	233.732	219.582	242.496	212.335	231.068	228.443	0.64789
Q8N126-2	CADM3	CADM3	CADM3_HUMAN Isoform 2 of Cell adhesion molecule 3	67.2855	59.6321	378.152	95.6142	123.04	384.013	1679.44	167.757	341.772	478.259	265.562	336.948	103.971	1478.66	170.463	570.595	565.535	291.679	622.545	1284.65	60.858	198.271	134.548	631.371	278.806	96.2724	610.866	840.038	578.899	1549.18	377.496	569.06	497.911	0.656105
Q8N3J6-3	CADM2	CADM2	CADM2_HUMAN Isoform 3 of Cell adhesion molecule 2			122.125	27.364	30.8775	65.6441	531.348	142.226	184.726	219.494	71.8043	51.4474	29.0667	614.655	32.3081	247.779	308.516	147.382	303.938	416.75	14.5774	51.572	22.0297	135.905	37.8578	15.4737	224.291	347.607	181.424	594.246	165.476	222.365	162.499	0.723303
Q8N9N7	LRC57	LRRC57	LRC57_HUMAN Leucine-rich repeat-containing protein 57	89.252	71.7452	149.157	93.7103	112.028	79.9683	141.131	88.7768	121.708	162.051	84.4819	92.0282	88.2825	197.045	88.4024	126.85	95.3323	105.854	215.765	191.137	86.6167	72.9649	105.768	127.889	89.4218	90.6942	119.094	124.075	251.908	353.233	110.953	128.518	142.166	0.541942
Q8NFF2	NCKX4	SLC24A4	NCKX4_HUMAN Sodium/potassium/calcium exchanger 4	111.266	130.087	62.9426	87.1116	138.703	112.619	144.466	170.204	212.621	157.822	70.4383	76.0708	64.6446	111.44	111.346	151.433	196.448	219.192	116.486	119.088	126.198	107.692	70.5755	158.521	166.693	133.615	116.813	104.419	69.5395	97.8033	132.784	123.659	115.187	0.662967
Q8NFZ8	CADM4	CADM4	CADM4_HUMAN Cell adhesion molecule 4	31.8891	29.0421	81.2753	32.883	52.0477	115.989	229.317	31.208	36.6865	28.4792	48.9422	81.9878	55.4745	302.574	58.7553	107.031	41.5297	26.7392	46.3265	74.7588	34.4285	40.8438	26.2362	118.812	74.7101	66.9179	159.87	64.8726	59.5776	107.752	66.8817	84.4119	75.4021	0.829263
Q8TAC9-2	SCAM5	SCAMP5	SCAM5_HUMAN Isoform 2 of Secretory carrier-associated membrane protein 5	66.246	107.103	62.2696	66.1617	96.7895	130.984	211.483	104.171	128.798	88.2149	59.0373	57.6148	37.6812	135.287	141.5	160.899	163.332	93.0941	76.3263	118.096	91.3419	52.6399	34.8903	119.166	131.302	187.995	178.796	89.7396	55.4721	75.9494	106.222	104.287	101.729	0.977806
Q8TAM6-2	ERMIN	ERMN	ERMIN_HUMAN Isoform 2 of Ermin	96.5716	116.98	72.3065	130.489	35.325	27.9439	23.289	66.7791	43.1499	59.2623	154.145	122.448	204.981	17.7383	29.5496	19.82	86.1316	64.7655	43.1745	44.9326	97.734	133.476	345.415	19.1499	39.8136	20.4999	10.8224	58.8807	17.2688	41.2964	67.2096	78.7686	78.4356	0.920904
Q8TEA8	DTD1	DTD1	DTD1_HUMAN D-tyrosyl-tRNA(Tyr) deacylase 1	65.9181	33.4373	93.054	72.4633	73.0731	67.7641	73.2578	228.434	251.218	302.113	57.2825	41.8243	71.8562	70.1069	83.497	53.2591	298.839	257.065	256.856	303.159	75.3549	38.2121	30.8251	61.9622	49.2392	83.3588	95.773	402.89	196.621	318.568	126.073	149.374	135.28	0.898834
Q92542	NICA	NCSTN	NICA_HUMAN Nicastrin	99.9896	119.033	70.042	102.734	146.89	143.107	101.995	135.952	72.8431	103.867	73.4622	66.5047	69.3606	124.681	154.166	105.593	78.8507	84.9257	93.5112	73.5446	87.7392	79.3483	82.7863	136.357	143.036	154.544	156.254	129.837	93.0512	100.218	109.645	92.46	116.317	0.176386
Q92629-2	SGCD	SGCD	SGCD_HUMAN Isoform 2 of Delta-sarcoglycan	14.5702	35.9511	114.273	33.8092	14.1504	11.4629	48.48	116.758	210.9	181.496	17.1124	23.4614	17.3536	168.007	6.81998	12.4898	139.873	220.569	206.015	210.46	39.8681	22.1258	7.88465	41.1264	8.70911		54.1569	167.341	405.208	295.004	78.1851	102.216	115.714	0.738702
Q92823-5	NRCAM	NRCAM	NRCAM_HUMAN Isoform 5 of Neuronal cell adhesion molecule	43.8275	37.782	73.1729	41.7166	63.7702	223.021	233.683	710.254	743.376	462.393	85.4726	111.55	44.3504	412.581	61.6187	120.605	254.446	702.867	1214.64	455.123	72.7946	85.5024	102.77	209.568	329.83	155.587	232.887	1363.28	336.841	1200	263.3	346.325	408.906	0.697338
Q95IE3	2B1C	HLA-DRB1	2B1C_HUMAN HLA class II histocompatibility antigen, DRB1-12 beta chain	460.533	73.0406	823.698	510.373	137.572	117.887	260.395	1197.25	225.62	439.184	458.633	423.282	193.301	399.732	119.852	570.159	138.269	195.942	912.675	225.59	254.731	194.702	326.843	418.18	68.0622	66.8881	116.157	75.6256	312.918	1059.24	424.555	363.744	289.335	0.611436
Q969L2	MAL2	MAL2	MAL2_HUMAN Protein MAL2	77.6617	69.8957	32.2747	42.0579	104.485	103.715	60.3627	197.384	224.394	139.117	28.664	25.9327	29.9141	86.5646	116.555	103.623	197.389	207.151	150.134	192.032	59.8027	29.991	39.9873	95.3874	152.769	99.2172	148.241	164.82	180.867	190.72	105.135	113.796	116.18	0.923822
Q96AE4-2	FUBP1	FUBP1	FUBP1_HUMAN Isoform 2 of Far upstream element-binding protein 1	133.25	85.7803	47.6866	114.158	73.222	109.368	51.997	69.5797	56.5833	83.1557	107.023	114.699	112.208	55.7073	98.9203	87.123	74.4528	156.536	74.6271	51.1404	101.485	77.0165	155.343	94.3547	62.4042	49.0617	106.823	55.35	59.0263	68.5255	82.478	93.2437	82.939	0.682082
Q96CX2	KCD12	KCTD12	KCD12_HUMAN BTB/POZ domain-containing protein KCTD12	50.132	73.4606	313.224	93.6465	104.702	135.235	336.171	225.821	211.705	542.435	136.439	90.3245	70.2709	251.038	113.755	251.066	89.7962	150.857	512.717	389.147	49.0721	53.8312	31.0902	196.693	109.729	246.25	256.034	163.482	755.984	557.685	208.653	205.541	241.985	0.886657
Q96G03	PGM2	PGM2	PGM2_HUMAN Phosphoglucomutase-2	240.586	202.006	258.11	255.429	126.354	110.004	116.591	249.869	341.083	362.73	231.3	173.003	190.512	110.453	79.8278	110.042	313.254	291.798	329.563	250.243	131.567	190.587	206.519	108.379	90.0089	181.672	135.805	317.672	267.006	342.843	226.276	208	197.206	0.760933
Q96IG2	FXL20	FBXL20	FXL20_HUMAN F-box/LRR-repeat protein 20	152.821	194.829	97.8371	206.155	363.624	271.144	150.729	262.906	259.482	259.663	156.719	135.094	145.914	208.022	322.764	245.381	242.636	251.965	190.992	145.04	171.809	127.428	166.966	229.792	242.243	162.087	154.786	157.135	237.277	173.863	221.919	204.453	182.339	0.363064
Q96QK1	VPS35	VPS35	VPS35_HUMAN Vacuolar protein sorting-associated protein 35	87.567	235.835	88.6986	82.5701	251.174	144.922	236.072	261.998	184.702	260.977	102.829	59.9874	112.604	119.094	197.985	92.411	139.667	227.611	352.106	229.989	185.48	86.417	204.802	115.009	267.362	140.376	110.902	204.559	226.25	284.598	183.452	163.428	182.575	0.810422
Q99436	PSB7	PSMB7	PSB7_HUMAN Proteasome subunit beta type-7	317.95	119.906	300.188	332.385	431.072	459.017	343.85	393.878	441.452	496.817	331.243	207.452	191.957	182.702	384.12	370.041	440.06	356.363	301.947	275.811	218.666	288.233	292.694	326.104	343.22	491.608	433.039	419.452	316.553	289.114	363.652	304.17	341.868	0.368971
Q99732	LITAF	LITAF	LITAF_HUMAN Lipopolysaccharide-induced tumor necrosis factor-alpha factor	490.78	957.924	329.067	269.823	558.778	316.848	334.588	1036.69	513.583	314.092	641.261	250.6	435.6	298.382	483.411	334.17	476.029	753.422	526.166	418.898	717.493	335.072	387.255	1003.83	930.228	423.406	423.894	1233.22	383.487	205.13	512.217	461.794	604.301	0.49566
Q99747	SNAG	NAPG	SNAG_HUMAN Gamma-soluble NSF attachment protein	90.0371	93.6606	112.565	75.8453	101.911	89.8158	294.082	81.8102	103.311	105.419	73.8778	90.4521	77.8762	274.588	63.9763	117.201	135.034	101.002	183.279	199.345	94.324	69.9511	81.8697	151.246	80.4646	60.1715	145.433	141.216	221.367	178.864	114.846	131.663	122.491	0.83245
Q9GZZ8	LACRT	LACRT	LACRT_HUMAN Extracellular glycoprotein lacritin	293.075	160.553	203.249	128.01	417.243	1131.26	1591.07	24.3518	120.044	146.183	334.579	148.701	88.335	1020.74	1034.57	929.031	100.334	153.899	27.4864	44.6883	152.109	249.761	105.487	385.623	730.103	1563.01	1450.26	53.6189	22.9835	12.0053	421.504	388.236	472.496	0.934465
Q9H0E2	TOLIP	TOLLIP	TOLIP_HUMAN Toll-interacting protein	277.957	342.643	160.25	155.101	154.164	143.494	193.029	452.38	305.082	237.782	202.717	133.611	185.425	130.725	257.062	136.273	268.398	388.847	238.731	244.546	281.238	165.623	206.207	245.531	379.829	331.185	228.516	659.2	214.128	150.854	242.188	218.633	286.231	0.415407
Q9H0W9	CK054	C11orf54	CK054_HUMAN Ester hydrolase C11orf54	138.558	132.472	77.8215	126.083	194.735	131.458	171.686	114.954	126.7	128.21	83.7598	133.806	105.733	101.231	180.321	99.1354	120.477	182.717	126.22	131.131	101.944	102.174	168.466	161.358	188.748	229.435	149.696	152.648	108.78	195.183	134.268	126.453	155.843	0.185803
Q9H0X4	ITFG3	ITFG3	ITFG3_HUMAN Protein ITFG3	118.321	162.246	118.482	202.976	789.155	504.858	458.405	663.794	442.154	548.858	173.32	157.432	172.055	434.967	592.258	463.388	627.005	649.851	451.965	337.444	215.355	188.412	202.21	812.685	867.678	1422.2	373.179	385.563	527.947	550.273	400.925	405.969	554.55	0.403517
Q9H8Y8	GORS2	GORASP2	GORS2_HUMAN Golgi reassembly-stacking protein 2	142.869	152.068	104.012	233.688	406.523	242.638	208.11	188.532	243.012	364.957	181.063	164.854	151.132	233.251	220.412	368.022	404.861	270.848	312.265	196.253	156.477	166.044	222.102	248.537	256.8	194.066	165.406	245.693	210.599	213.962	228.641	250.296	207.969	0.482619
Q9HAB8	PPCS	PPCS	PPCS_HUMAN Phosphopantothenate--cysteine ligase	24.4651	73.2703	32.9415	42.9498	87.5	24.9591	27.5824	71.2775	57.3081	39.788	36.9186	38.6837	55.4691	57.9205	91.7976	44.4469	37.2402	69.8872	53.0886	75.5282	51.3248	39.9739	59.4783	32.1489	77.1478	36.7282	35.6543	45.2512	33.7268	56.6535	48.2042	56.0981	46.8088	0.499997
Q9HAS3	S28A3	SLC28A3	S28A3_HUMAN Solute carrier family 28 member 3	347.301	849.65	165.59	510.16	277.302	244.073	185.686	223.629	125.619	128.725	334.169	249.697	378.731	116.66	540.677	279.732	134.149	121.125	77.5436	88.3449	237.981	230.464	295.102	184.235	290.73	212.262	149.343	132.189	43.9715	59.7786	305.773	232.083	183.605	0.262443
Q9HCC8-3	GDPD2	GDPD2	GDPD2_HUMAN Isoform 3 of Glycerophosphoinositol inositolphosphodiesterase GDPD2	75.2466	62.2299	123.043	81.3601	80.9498	125.721	285.246	138.305	190.953	167.44	113.772	98.4948	48.1822	302.501	113.602	304.26	130.755	114.566	171.991	81.7083	105.27	60.9519	78.6997	159.619	201.181	87.2798	83.5895	123.552	104.723	145.532	133.049	147.983	115.04	0.569231
Q9NPR9	GP108	GPR108	GP108_HUMAN Protein GPR108	757.564	1353.96	440.811	796.267	455.541	137.827	230.782	1153.05	435.73	381.046	433.59	622.986	553.812	397.786	429.805	544.696	761.463	516.062	345.637	312.647	791.286	631.667	267.814	416.571	429.222	221.139	164.865	376.618	462.06	473.428	614.258	491.848	423.467	0.280088
Q9NQC3	RTN4	RTN4	RTN4_HUMAN Reticulon-4	46.2351	65.4225	86.7125	58.2779	61.2522	25.8272	49.3282	98.6194	93.0607	68.9418	27.119	100.109	103.429	114.473	29.8519	34.7712	48.672	58.4007	88.3431	88.8227	64.2826	73.7393	15.7977	36.6977	16.5618	19.4537	32.6913	88.5425	142.51	128.377	65.3678	69.3992	61.8653	0.893122
Q9NSD5	S6A13	SLC6A13	S6A13_HUMAN Sodium- and chloride-dependent GABA transporter 2	29.8404	42.5438	85.228	35.3917	609.737	243.681	704.058	165.457	149.691	117.613	10.1155	19.7504	22.5242	1056.81	255.276	187.038	113.698	121.562	184.609	348.908	48.6387	26.798		591.911	316.185	216.187	529.866	174.616	638.648	188.84	218.324	232.029	303.521	0.758215
Q9NZW5	MPP6	MPP6	MPP6_HUMAN MAGUK p55 subfamily member 6	122.224	165.454	403.741	134.87	446.798	455.994	852.323	1112.18	943.453	516.599	80.9234	498.475	142.734	751.782	257.666	360.381	377.204	388.729	1266.85	1470.92	141.339	190.262	62.3956	690.095	220.778	224.027	592.089	488.129	1826.25	964.657	515.363	559.566	540.002	0.976794
Q9P2T1-2	GMPR2	GMPR2	GMPR2_HUMAN Isoform 2 of GMP reductase 2	150.465	89.211	135.971	210.617	215.351	240.368	222.083	159.215	103.788	185.946	178.065	130.041	151.09	114.326	225.468	175.364	219.053	150.1	147.211	104.371	169.093	139.317	234.602	194.353	231.996	215.451	166.677	91.4155	139.146	170.858	171.302	159.509	175.291	0.731196
Q9UBP4	DKK3	DKK3	DKK3_HUMAN Dickkopf-related protein 3	114.182	150.22	158.204	126.17	259.269	596.842	274.906	249.637	315.541	160.244	134.611	584.683	183.264	340.808	318.982	226.747	120.757	192.196	136.269	169.102	260.821	431.016	107.567	213.524	307.25	164.381	230.225	242.343	216.861	274.76	240.521	240.742	244.875	0.996263
Q9UBQ0-2	VPS29	VPS29	VPS29_HUMAN Isoform 2 of Vacuolar protein sorting-associated protein 29	162.473	251.262	147.65	176.876	294.838	134.9	141.598	191.954	152.578	217.769	192.565	132.686	161.633	181.247	257.876	223.301	220.631	205.923	223.945	217.859	225.595	187.323	205.589	164.06	331.164	140.276	166.053	191.995	248.063	211.086	187.19	201.767	207.12	0.636905
Q9UBV8	PEF1	PEF1	PEF1_HUMAN Peflin	343.759	215.663	169.061	147.061	312.874	89.2247	62.389	240.948	191.76	172.716	189.128	183.268	250.224	145.345	127.616	66.1471	386.273	234.653	204.25	207.894	406.992	190.254	211.249	80.3027	290.441	124.959	81.638	237.023	132.56	107.079	194.546	199.48	186.25	0.949768
Q9UHG3	PCYOX	PCYOX1	PCYOX_HUMAN Prenylcysteine oxidase 1	73.4741	66.5918	61.4099	46.5561	30.6705	80.5059	73.2865	78.861	129.228	92.5745	38.3548	39.2364	21.3633	52.8968	39.6537	39.9938	67.3633	89.8955	115.27	114.129	64.031	37.4694	23.8811	48.3342	34.6197	89.9911	114.755	93.8184	233.444	89.622	73.3159	61.8156	82.9966	0.550759
Q9UI42	CBPA4	CPA4	CBPA4_HUMAN Carboxypeptidase A4	638.814	222.138	279.721	269.987	181.166	363.406	385.581	182.091	514.097	394.056	243.76	148.387	181.446	176.42	272.336	337.575	418.011	617.895	197.235	343.459	193.28	358.576	113.037	363.984	103.777	723.272	480.966	669.535	161.553	109.212	343.106	293.652	327.719	0.821119
Q9UJ70-2	NAGK	NAGK	NAGK_HUMAN Isoform 2 of N-acetyl-D-glucosamine kinase	272.819	196.182	183.818	229.158	568.3	456.464	528.582	311.94	268.501	334.132	208.387	165.626	135.867	382.009	445.502	436.031	292.082	346.732	249.087	245.341	218.257	180.253	192.164	547.1	444.79	821.175	590.922	241.927	250.179	208.661	334.99	290.666	369.543	0.559935
Q9UL12	SARDH	SARDH	SARDH_HUMAN Sarcosine dehydrogenase, mitochondrial	146.654	84.5245	46.6147	61.8721	63.526	189.412	99.6374	70.2432	76.0117	69.0655	44.4026	92.8623	96.7115	66.6515	196.546	55.8899	100.526	148.755	68.1817	72.4494	75.7339	91.4909	117.397	216.887	125.758	124.711	230.229	62.2391	36.519	26.904	90.7562	94.2975	110.787	0.681925
Q9UL25	RAB21	RAB21	RAB21_HUMAN Ras-related protein Rab-21	135.443	310.763	226.099	305.387	290.858	224.834	224.728	244.695	270.775	259.903	164.234	180	176.533	222.651	243.969	326.225	238.921	213.835	213.752	237.184	156.942	203.369	186.869	256.515	263.483	166.499	170.41	156.345	256	304.127	249.349	221.73	212.056	0.247825
Q9Y230	RUVB2	RUVBL2	RUVB2_HUMAN RuvB-like 2	212.361	217.05	221.992	208.501	633.068	416.456	303.436	142.812	107.864	135.593	340.842	293.673	329.525	533.66	462.505	432.946	125.616	85.9063	132.6	79.0934	219.262	256.223	283.386	375.168	437.628	568.648	341.643	128.066	111.556	134.949	259.913	281.637	285.653	0.926317
Q9Y265	RUVB1	RUVBL1	RUVB1_HUMAN RuvB-like 1	100.667	96.3476	96.7067	98.7521	998.293	648.121	484.792	268.98	216.377	243.77	154.574	99.7303	114.153	964.436	723.966	841.106	334.538	237.235	213.777	126.946	120.877	107.01	123.995	652.016	654.924	435.208	431.817	237.88	190.359	200.235	325.281	381.046	315.432	0.858707
Q9Y289	SC5A6	SLC5A6	SC5A6_HUMAN Sodium-dependent multivitamin transporter	218.872	602.446	90.1028	321.895	60.8102	37.9811	12.5925	90.6481	46.0914	32.7745	146.238	98.7823	205.569	8.63621	40.229	31.335	58.2977	40.7525	45.0905	48.5898	229.711	136.684	372.025	30.0599	64.4984	38.8393	17.0773	62.241	16.0544	26.7611	151.421	72.3519	99.3952	0.404624
Q9Y3I0	RTCB	RTCB	RTCB_HUMAN tRNA-splicing ligase RtcB homolog	39.3839	34.6344	44.6351	36.1307	34.0601	22.1648	18.306	63.7416	65.0515	69.5457	44.1125	38.0881	42.2737	20.6344	17.1642	22.1068	70.631	59.378	41.1447	43.5703	58.3909	40.9123	60.5332	23.3846	37.8348	24.0465	14.5833	59.2249	59.0725	48.1007	42.7654	39.9104	42.6084	0.918169
Q9Y5P6-2	GMPPB	GMPPB	GMPPB_HUMAN Isoform 2 of Mannose-1-phosphate guanyltransferase beta	29.3907	37.5088	17.7752	38.4206	74.1184	53.8867	39.8517	317.247	269.934	313.696	50.9006	50.4309	31.8005	42.6667	67.6687	42.7834	313.229	248.479	275.055	201.546	44.8493	34.9281	60.4843	59.4811	92.5483	53.7248	44.0962	288.553	229.577	345.394	119.183	132.456	125.364	0.96925
Q9Y639	NPTN	NPTN	NPTN_HUMAN Neuroplastin	144.09	177.625	155.293	240.551	132.515	118.906	129.373	97.132	116.72	110.967	253.024	169.419	165.401	100.489	83.932	92.0479	134.98	123.163	66.7329	114.759	175.296	131.861	301.127	117.891	107.417	114.595	80.5781	80.554	61.9014	80.3687	142.317	130.395	125.159	0.786635
F5H7N9	F5H7N9	MFGE8	F5H7N9_HUMAN Lactadherin short form		11.4996	170.118	211.867	276.879	327.813	215.75	149.927	298.733	29.9483	87.3759	20.1382	7.66045	203.02	276.03	386.562		229.866	13.2526	294.202	311.079	194.541	456.009	10.6774	291.474	138.263	75.3571	326.529	695.587	226.691	188.06	168.679	272.621	0.315658
aThe group comparisons were performed by one-way ANOVA, followed by Tukey’s-HSD multiple test.

## Sheet: Supplementary Table S6
Supplementary Table S6. Sample used for t-tau and p-tau ELISA assay
For measurement of tau, p-tau231	CTRL (n=11)	MCI (n=11)	AD (n=11)	t-testa (CTRL_MCI)	p-valueb (CTRL_MCI)	t-test (CTRL_AD)	p-value (CTRL_AD)	t-test (MCI_AD)	p-value (MCI_AD)
Age, mean	83.3 ± 5.04	86.4 ± 4.67	81.0 ± 6.89	-1.491	0.152	0.883	0.388	2.138	0.045
Gender (male, female)	6M, 5F	7M, 4F	5M, 6F
PMI, mean	3.10 ± 1.10	3.04 ± 0.94	2.83 ± 0.72	0.126	0.901	0.675	0.507	0.596	0.558
Braak stage	2.4 ± 0.67	2.5 ± 1.21	5.4 ± 0.50	-0.127	0.83	-11.816	<0.001	-7.341	<0.001
aThe group comparisons were performed using independent t-test. bThe statistical significance of the differences were calculated using a two-tailed test.
